# Supplementary material for: 4′-Phenyl-3,4-di­hydro-2H-spiro­[naph­tha­lene-1,3′-[1,2,4]triazole]-5′-thione
Source: Acta Crystallogr Sect E Struct Rep Online. 2014 May 31;70(Pt 6):o740–1. doi: 10.1107/S1600536814012409 (PMC4051013; doi:10.1107/S1600536814012409)
Supplement: Supplementary file 1 [file e-70-0o740-sup1.cif]

##############################################################################
#                                                                            #
# This CIF contains the data in a paper accepted for publication in          #
# Acta Crystallographica Section E. It conforms to the requirements of       #
# Notes for Authors for Acta Crystallographica Section E, and has been       #
# peer reviewed under the auspices of the IUCr Commission on Journals.       #
#                                                                            #
# Full details of the Crystallographic Information File format               #
# are given in the paper "The Crystallographic Information File (CIF):       #
# a New Standard Archive File for Crystallography" by S. R. Hall, F. H.      #
# Allen and I. D. Brown [Acta Cryst. (1991), A47, 655-685].                  #
#                                                                            #
# The current version of the core CIF dictionary is obtainable from          #
# ftp://ftp.iucr.org/pub/cif_core.dic.                                       #
#                                                                            #
# Software is freely available for graphical display of the structure(s)     #
# in this CIF. For information consult the CIF software page                 #
# http://www.iucr.org/resources/cif/software.                                #
#                                                                            #
# This file may be used for bona fide research purposes within the           #
# scientific community so long as proper attribution is given to the journal # 
# article from which it was obtained.                                        #
#                                                                            #
##############################################################################
data_global
_audit_creation_method     'PLATON <TABLE ACC> option'
_journal_date_recd_electronic     2014-05-27
_journal_date_accepted     2014-05-28
_journal_name_full     'Acta Crystallographica, Section E'
_journal_year     2014
_journal_volume     70
_journal_issue      6
_journal_page_first     o740
_journal_page_last     o741
_journal_paper_category     QO
_journal_paper_doi     10.1107/S1600536814012409
_journal_coeditor_code     XU5795
_publ_contact_author_name
;
Mustafa R. Albayati
;
_publ_contact_author_address
;
Kirkuk University,
College of Science,
Department of Chemistry,
Kirkuk,
Iraq
;
_publ_contact_author_email     'shaabankamel@yahoo.com'
_publ_contact_author_fax     ?
_publ_contact_author_phone     ?
_publ_section_title
;\
4'-Phenyl-3,4-dihydro-2<i>H</i>-spiro[naphthalene-1,3'-[1,2,4]triazole]-5'-\
thione
;
loop_
    _publ_author_name
    _publ_author_address
    'Joel T. Mague'
;
Department of Chemistry,
Tulane University,
New Orleans,
LA 70118,
USA
;
    'Akkurt, Mehmet'
;
Department of Physics,
Faculty of Sciences,
Erciyes University,
38039 Kayseri,
Turkey
;
    'Mohamed, Shaaban K.'
;
Chemistry and Environmental Division,
Manchester Metropolitan University,
Manchester M1 5GD,
England
Chemistry Department,
Faculty of Science,
Minia University,
61519 El-Minia,
Egypt
;
    'Alaa A. Hassan'
;
Chemistry Department,
Faculty of Science,
Mini University,
61519 El-Minia,
Egypt
;
    'Mustafa R. Albayati'
;
Kirkuk University,
College of Science,
Department of Chemistry,
Kirkuk,
Iraq
;
data_I
_database_code_depnum_ccdc_archive 'CCDC 1005633'
_chemical_name_systematic
;\
4'-Phenyl-3,4-dihydro-2<i>H</i>-spiro[naphthalene-1,3'-[1,2,4]triazole]-\
5'-thione
;
_chemical_name_common     ?
_chemical_formula_moiety     'C17 H15 N3 S'
_chemical_formula_sum     'C17 H15 N3 S'
_chemical_formula_structural     ?
_chemical_formula_iupac     'C17 H15 N3 S'
_chemical_formula_weight     293.39
_chemical_melting_point     ?
_symmetry_cell_setting     orthorhombic
_symmetry_space_group_name_H-M     'P 21 21 21'
_symmetry_space_group_name_Hall     'P 2ac 2ab'
loop_
    _symmetry_equiv_pos_site_id
    _symmetry_equiv_pos_as_xyz
    1 x,y,z
    2 1/2-x,-y,1/2+z
    3 1/2+x,1/2-y,-z
    4 -x,1/2+y,1/2-z
_cell_length_a     6.2091(9)
_cell_length_b     13.1804(19)
_cell_length_c     17.391(3)
_cell_angle_alpha     90
_cell_angle_beta     90
_cell_angle_gamma     90
_cell_volume     1423.3(4)
_cell_formula_units_Z     4
_cell_measurement_reflns_used     9998
_cell_measurement_theta_min     2.3422
_cell_measurement_theta_max     28.3244
_cell_measurement_temperature     150(2)
_exptl_crystal_description     column
_exptl_crystal_colour     orange
_exptl_crystal_size_max     0.254
_exptl_crystal_size_mid     0.147
_exptl_crystal_size_min     0.081
_exptl_crystal_size_rad     ?
_exptl_crystal_density_diffrn     1.369
_exptl_crystal_density_meas     ?
_exptl_crystal_density_method     'Not Measured'
_exptl_crystal_F_000     616
_exptl_absorpt_coefficient_mu     0.224
_exptl_absorpt_correction_type     multi-scan
_exptl_absorpt_process_details     '(<i>SADABS</i>; Bruker, 2013)'
_exptl_absorpt_correction_T_min     0.80
_exptl_absorpt_correction_T_max     0.98
_exptl_special_details
;
;
_diffrn_ambient_temperature     150(2)
_diffrn_radiation_type     MoK\a
_diffrn_radiation_wavelength     0.71073
_diffrn_radiation_monochromator     graphite
_diffrn_measurement_device_type     'Bruker SMART APEX CCD'
_diffrn_measurement_method     '\f and \w scans'
_diffrn_detector_area_resol_mean     8.3660
_diffrn_reflns_number     25736
_diffrn_reflns_av_R_equivalents     0.0479
_diffrn_reflns_av_sigmaI/netI     0.0301
_diffrn_reflns_theta_min     1.94
_diffrn_reflns_theta_max     28.34
_diffrn_reflns_theta_full     28.30
_diffrn_measured_fraction_theta_max     1.000
_diffrn_measured_fraction_theta_full     1.000
_diffrn_reflns_limit_h_min     -8
_diffrn_reflns_limit_h_max     8
_diffrn_reflns_limit_k_min     -17
_diffrn_reflns_limit_k_max     17
_diffrn_reflns_limit_l_min     -23
_diffrn_reflns_limit_l_max     23
_diffrn_reflns_reduction_process
;
;
_refine_special_details
;
Refinement on <i>F</i>^2^ for ALL reflections except those flagged by the user
for potential systematic errors. Weighted <i>R</i>-factors <i>wR</i> and all
goodnesses of fit <i>S</i> are based on <i>F</i>^2^, conventional
<i>R</i>-factors <i>R</i> are based on <i>F</i>, with <i>F</i> set to zero for
negative <i>F</i>^2^. The observed criterion of <i>F</i>^2^ > \s(<i>F</i>^2^)
is used only for calculating -<i>R</i>-factor-obs <i>etc</i>. and is not
relevant to the choice of reflections for refinement. <i>R</i>-factors based
on <i>F</i>^2^ are statistically about twice as large as those based on
<i>F</i>, and <i>R</i>-factors based on ALL data will be even larger.
;
_reflns_number_total     3564
_reflns_number_gt     3274
_reflns_threshold_expression     I>2\s(I)
_refine_ls_structure_factor_coef     Fsqd
_refine_ls_matrix_type     full
_refine_ls_R_factor_all     0.0400
_refine_ls_R_factor_gt     0.0352
_refine_ls_wR_factor_gt     0.0815
_refine_ls_wR_factor_ref     0.0851
_refine_ls_goodness_of_fit_ref     1.040
_refine_ls_restrained_S_all     1.040
_refine_ls_number_reflns     3564
_refine_ls_number_parameters     190
_refine_ls_number_restraints     0
_refine_ls_number_constraints     ?
_refine_ls_hydrogen_treatment     constr
_refine_ls_weighting_scheme     calc
_refine_ls_weighting_details
              'w=1/[\s^2^(Fo^2^)+(0.0378P)^2^+0.4193P] where P=(Fo^2^+2Fc^2^)/3'
_atom_sites_solution_hydrogens     geom
_atom_sites_solution_primary     ?
_atom_sites_solution_secondary     ?
_refine_ls_shift/su_max     0.001
_refine_ls_shift/su_mean     0.000
_refine_diff_density_max     0.260
_refine_diff_density_min     -0.146
_refine_ls_extinction_method     'none'
_refine_ls_abs_structure_details
;
Flack <i>x</i> determined using 1312 quotients
[(<i>I</i>^+^)-(<i>I</i>^-^)]/[(<i>I</i>^+^)+(<i>I</i>^-^)]
(Parsons <i>et al.</i>, 2013)
;
_refine_ls_abs_structure_Flack     -0.02(3)
loop_
    _atom_type_symbol
    _atom_type_description
    _atom_type_scat_dispersion_real
    _atom_type_scat_dispersion_imag
    _atom_type_scat_source
    C C 0.0033 0.0016 ' International Tables Vol C Tables 4.2.6.8 and 6.1.1.4'
    H H 0.0000 0.0000 ' International Tables Vol C Tables 4.2.6.8 and 6.1.1.4'
    N N 0.0061 0.0033 ' International Tables Vol C Tables 4.2.6.8 and 6.1.1.4'
    S S 0.1246 0.1234 ' International Tables Vol C Tables 4.2.6.8 and 6.1.1.4'
_computing_data_collection     '<i>APEX2</i> (Bruker, 2013)'
_computing_cell_refinement     '<i>SAINT</i> (Bruker, 2013)'
_computing_data_reduction     '<i>SAINT</i> (Bruker, 2013)'
_computing_structure_solution     '<i>SHELXTL</i> (Sheldrick, 2008)'
_computing_structure_refinement     '<i>SHELXTL</i> (Sheldrick, 2008)'
_computing_molecular_graphics     'ORTEP-3 for Windows (Farrugia, 2012)'
_computing_publication_material
                                'WinGX (Farrugia, 2012) and PLATON (Spek, 2009)'
loop_
    _atom_site_type_symbol
    _atom_site_label
    _atom_site_fract_x
    _atom_site_fract_y
    _atom_site_fract_z
    _atom_site_U_iso_or_equiv
    _atom_site_thermal_displace_type
    _atom_site_calc_flag
    _atom_site_refinement_flags
    _atom_site_occupancy
    _atom_site_disorder_assembly
    _atom_site_disorder_group
    S S1 0.62076(10) 0.54064(5) 0.53367(3) 0.0310(2) Uani d . 1.000 . .
    N N1 0.6979(4) 0.57824(16) 0.68377(12) 0.0330(6) Uani d . 1.000 . .
    N N2 0.6462(3) 0.54877(15) 0.74954(11) 0.0306(6) Uani d . 1.000 . .
    N N3 0.4806(3) 0.44434(13) 0.66343(10) 0.0222(5) Uani d . 1.000 . .
    C C1 0.5921(3) 0.51596(16) 0.62549(13) 0.0252(6) Uani d . 1.000 . .
    C C2 0.5003(3) 0.45985(17) 0.74710(12) 0.0231(6) Uani d . 1.000 . .
    C C3 0.3302(3) 0.37544(16) 0.62918(11) 0.0207(6) Uani d . 1.000 . .
    C C4 0.3432(3) 0.27253(16) 0.64403(12) 0.0240(6) Uani d . 1.000 . .
    C C5 0.1925(4) 0.20741(17) 0.61087(13) 0.0258(6) Uani d . 1.000 . .
    C C6 0.0339(4) 0.24503(18) 0.56279(12) 0.0266(6) Uani d . 1.000 . .
    C C7 0.0221(4) 0.34798(18) 0.54906(12) 0.0270(6) Uani d . 1.000 . .
    C C8 0.1688(3) 0.41375(17) 0.58248(12) 0.0241(6) Uani d . 1.000 . .
    C C9 0.2844(4) 0.48971(19) 0.78250(13) 0.0291(7) Uani d . 1.000 . .
    C C10 0.3014(4) 0.4969(2) 0.86981(14) 0.0346(8) Uani d . 1.000 . .
    C C11 0.3616(4) 0.39487(19) 0.90331(13) 0.0315(7) Uani d . 1.000 . .
    C C12 0.5517(4) 0.34643(17) 0.86358(12) 0.0243(6) Uani d . 1.000 . .
    C C13 0.6703(4) 0.27160(18) 0.90093(13) 0.0292(7) Uani d . 1.000 . .
    C C14 0.8448(4) 0.22515(18) 0.86675(14) 0.0314(7) Uani d . 1.000 . .
    C C15 0.9049(4) 0.25245(18) 0.79299(14) 0.0295(7) Uani d . 1.000 . .
    C C16 0.7902(4) 0.32656(18) 0.75447(12) 0.0245(6) Uani d . 1.000 . .
    C C17 0.6145(4) 0.37395(16) 0.78893(11) 0.0216(5) Uani d . 1.000 . .
    H H4 0.45350 0.24650 0.67640 0.0290 Uiso c RU 1.000 . .
    H H5 0.19880 0.13670 0.62140 0.0310 Uiso c RU 1.000 . .
    H H6 -0.06640 0.20020 0.53940 0.0320 Uiso c RU 1.000 . .
    H H7 -0.08750 0.37400 0.51640 0.0320 Uiso c RU 1.000 . .
    H H8 0.15880 0.48470 0.57340 0.0290 Uiso c RU 1.000 . .
    H H9A 0.23820 0.55600 0.76150 0.0350 Uiso c RU 1.000 . .
    H H9B 0.17420 0.43860 0.76860 0.0350 Uiso c RU 1.000 . .
    H H10A 0.41200 0.54780 0.88390 0.0420 Uiso c RU 1.000 . .
    H H10B 0.16180 0.51930 0.89140 0.0420 Uiso c RU 1.000 . .
    H H11A 0.39580 0.40350 0.95850 0.0380 Uiso c RU 1.000 . .
    H H11B 0.23620 0.34880 0.89940 0.0380 Uiso c RU 1.000 . .
    H H13 0.62990 0.25190 0.95150 0.0350 Uiso c RU 1.000 . .
    H H14 0.92350 0.17460 0.89380 0.0380 Uiso c RU 1.000 . .
    H H15 1.02430 0.22040 0.76900 0.0350 Uiso c RU 1.000 . .
    H H16 0.83170 0.34540 0.70390 0.0290 Uiso c RU 1.000 . .
loop_
    _atom_site_aniso_label
    _atom_site_aniso_U_11
    _atom_site_aniso_U_22
    _atom_site_aniso_U_33
    _atom_site_aniso_U_12
    _atom_site_aniso_U_13
    _atom_site_aniso_U_23
    S1 0.0328(3) 0.0327(3) 0.0274(3) 0.0027(3) 0.0043(2) 0.0093(2)
    N1 0.0365(11) 0.0290(10) 0.0336(11) -0.0093(9) -0.0021(9) 0.0033(8)
    N2 0.0339(10) 0.0242(10) 0.0336(10) -0.0065(9) -0.0046(9) -0.0017(8)
    N3 0.0257(9) 0.0210(10) 0.0199(8) -0.0036(7) -0.0028(7) 0.0013(7)
    C1 0.0243(10) 0.0216(11) 0.0298(11) 0.0001(8) -0.0004(9) 0.0021(8)
    C2 0.0261(9) 0.0217(10) 0.0214(10) -0.0032(9) -0.0022(8) -0.0029(8)
    C3 0.0248(10) 0.0223(10) 0.0151(9) -0.0019(8) -0.0002(8) -0.0011(8)
    C4 0.0264(10) 0.0238(10) 0.0217(9) 0.0010(8) -0.0047(9) 0.0016(8)
    C5 0.0314(11) 0.0214(11) 0.0246(10) -0.0027(9) -0.0011(9) -0.0009(8)
    C6 0.0263(10) 0.0311(12) 0.0224(10) -0.0040(9) -0.0029(8) -0.0058(9)
    C7 0.0250(10) 0.0332(12) 0.0227(11) 0.0036(9) -0.0061(9) -0.0018(9)
    C8 0.0286(11) 0.0216(10) 0.0221(10) 0.0037(8) -0.0025(9) -0.0014(8)
    C9 0.0282(11) 0.0299(12) 0.0293(11) 0.0035(9) -0.0017(10) -0.0044(9)
    C10 0.0372(13) 0.0374(14) 0.0292(12) 0.0028(11) 0.0060(10) -0.0088(10)
    C11 0.0334(12) 0.0390(14) 0.0221(11) -0.0033(11) 0.0055(10) -0.0027(9)
    C12 0.0276(10) 0.0264(11) 0.0189(10) -0.0076(8) 0.0006(8) -0.0037(8)
    C13 0.0398(13) 0.0270(12) 0.0207(10) -0.0064(9) -0.0014(9) 0.0010(9)
    C14 0.0389(13) 0.0255(11) 0.0299(11) -0.0008(9) -0.0090(10) 0.0028(9)
    C15 0.0269(10) 0.0298(12) 0.0318(12) 0.0005(9) -0.0013(9) -0.0016(9)
    C16 0.0228(9) 0.0305(12) 0.0202(10) -0.0037(9) 0.0012(8) 0.0007(9)
    C17 0.0228(9) 0.0240(10) 0.0179(9) -0.0048(9) -0.0026(8) -0.0010(8)
_geom_special_details
;
Bond distances, angles <i>etc</i>. have been calculated using the rounded
fractional coordinates. All su's are estimated from the variances of the
(full) variance-covariance matrix. The cell e.s.d.'s are taken into account in
the estimation of distances, angles and torsion angles
;
loop_
    _geom_bond_atom_site_label_1
    _geom_bond_atom_site_label_2
    _geom_bond_site_symmetry_1
    _geom_bond_site_symmetry_2
    _geom_bond_distance
    _geom_bond_publ_flag
    S1 C1 . . 1.639(2) no
    N1 N2 . . 1.250(3) no
    N1 C1 . . 1.460(3) no
    N2 C2 . . 1.482(3) no
    N3 C1 . . 1.344(3) no
    N3 C2 . . 1.475(3) no
    N3 C3 . . 1.432(3) no
    C2 C9 . . 1.527(3) no
    C2 C17 . . 1.521(3) no
    C3 C4 . . 1.383(3) no
    C3 C8 . . 1.385(3) no
    C4 C5 . . 1.395(3) no
    C5 C6 . . 1.384(3) no
    C6 C7 . . 1.380(3) no
    C7 C8 . . 1.385(3) no
    C9 C10 . . 1.525(3) no
    C10 C11 . . 1.513(4) no
    C11 C12 . . 1.509(3) no
    C12 C13 . . 1.392(3) no
    C12 C17 . . 1.403(3) no
    C13 C14 . . 1.379(3) no
    C14 C15 . . 1.384(3) no
    C15 C16 . . 1.382(3) no
    C16 C17 . . 1.393(3) no
    C4 H4 . . 0.9500 no
    C5 H5 . . 0.9500 no
    C6 H6 . . 0.9500 no
    C7 H7 . . 0.9500 no
    C8 H8 . . 0.9500 no
    C9 H9A . . 0.9900 no
    C9 H9B . . 0.9900 no
    C10 H10A . . 0.9900 no
    C10 H10B . . 0.9900 no
    C11 H11A . . 0.9900 no
    C11 H11B . . 0.9900 no
    C13 H13 . . 0.9500 no
    C14 H14 . . 0.9500 no
    C15 H15 . . 0.9500 no
    C16 H16 . . 0.9500 no
loop_
    _geom_angle_atom_site_label_1
    _geom_angle_atom_site_label_2
    _geom_angle_atom_site_label_3
    _geom_angle_site_symmetry_1
    _geom_angle_site_symmetry_2
    _geom_angle_site_symmetry_3
    _geom_angle
    _geom_angle_publ_flag
    N2 N1 C1 . . . 110.2(2) no
    N1 N2 C2 . . . 112.12(19) no
    C1 N3 C2 . . . 110.15(17) no
    C1 N3 C3 . . . 125.25(18) no
    C2 N3 C3 . . . 123.53(17) no
    S1 C1 N1 . . . 121.04(16) no
    S1 C1 N3 . . . 132.35(17) no
    N1 C1 N3 . . . 106.61(19) no
    N2 C2 N3 . . . 100.87(16) no
    N2 C2 C9 . . . 108.74(18) no
    N2 C2 C17 . . . 106.86(16) no
    N3 C2 C9 . . . 111.15(17) no
    N3 C2 C17 . . . 114.04(17) no
    C9 C2 C17 . . . 114.10(18) no
    N3 C3 C4 . . . 120.40(17) no
    N3 C3 C8 . . . 118.97(19) no
    C4 C3 C8 . . . 120.61(19) no
    C3 C4 C5 . . . 119.16(19) no
    C4 C5 C6 . . . 120.5(2) no
    C5 C6 C7 . . . 119.7(2) no
    C6 C7 C8 . . . 120.5(2) no
    C3 C8 C7 . . . 119.6(2) no
    C2 C9 C10 . . . 110.90(19) no
    C9 C10 C11 . . . 110.2(2) no
    C10 C11 C12 . . . 113.14(19) no
    C11 C12 C13 . . . 120.0(2) no
    C11 C12 C17 . . . 122.1(2) no
    C13 C12 C17 . . . 117.9(2) no
    C12 C13 C14 . . . 122.0(2) no
    C13 C14 C15 . . . 119.7(2) no
    C14 C15 C16 . . . 119.6(2) no
    C15 C16 C17 . . . 120.8(2) no
    C2 C17 C12 . . . 120.4(2) no
    C2 C17 C16 . . . 119.55(18) no
    C12 C17 C16 . . . 120.0(2) no
    C3 C4 H4 . . . 120.00 no
    C5 C4 H4 . . . 120.00 no
    C4 C5 H5 . . . 120.00 no
    C6 C5 H5 . . . 120.00 no
    C5 C6 H6 . . . 120.00 no
    C7 C6 H6 . . . 120.00 no
    C6 C7 H7 . . . 120.00 no
    C8 C7 H7 . . . 120.00 no
    C3 C8 H8 . . . 120.00 no
    C7 C8 H8 . . . 120.00 no
    C2 C9 H9A . . . 109.00 no
    C2 C9 H9B . . . 109.00 no
    C10 C9 H9A . . . 109.00 no
    C10 C9 H9B . . . 109.00 no
    H9A C9 H9B . . . 108.00 no
    C9 C10 H10A . . . 110.00 no
    C9 C10 H10B . . . 110.00 no
    C11 C10 H10A . . . 110.00 no
    C11 C10 H10B . . . 110.00 no
    H10A C10 H10B . . . 108.00 no
    C10 C11 H11A . . . 109.00 no
    C10 C11 H11B . . . 109.00 no
    C12 C11 H11A . . . 109.00 no
    C12 C11 H11B . . . 109.00 no
    H11A C11 H11B . . . 108.00 no
    C12 C13 H13 . . . 119.00 no
    C14 C13 H13 . . . 119.00 no
    C13 C14 H14 . . . 120.00 no
    C15 C14 H14 . . . 120.00 no
    C14 C15 H15 . . . 120.00 no
    C16 C15 H15 . . . 120.00 no
    C15 C16 H16 . . . 120.00 no
    C17 C16 H16 . . . 120.00 no
loop_
    _geom_torsion_atom_site_label_1
    _geom_torsion_atom_site_label_2
    _geom_torsion_atom_site_label_3
    _geom_torsion_atom_site_label_4
    _geom_torsion_site_symmetry_1
    _geom_torsion_site_symmetry_2
    _geom_torsion_site_symmetry_3
    _geom_torsion_site_symmetry_4
    _geom_torsion
    _geom_torsion_publ_flag
    C1 N1 N2 C2 . . . . 1.3(3) no
    N2 N1 C1 S1 . . . . 176.99(17) no
    N2 N1 C1 N3 . . . . -2.6(3) no
    N1 N2 C2 N3 . . . . 0.3(2) no
    N1 N2 C2 C9 . . . . -116.6(2) no
    N1 N2 C2 C17 . . . . 119.8(2) no
    C2 N3 C1 S1 . . . . -176.77(17) no
    C2 N3 C1 N1 . . . . 2.7(2) no
    C3 N3 C1 S1 . . . . -8.3(3) no
    C3 N3 C1 N1 . . . . 171.17(19) no
    C1 N3 C2 N2 . . . . -2.0(2) no
    C1 N3 C2 C9 . . . . 113.2(2) no
    C1 N3 C2 C17 . . . . -116.1(2) no
    C3 N3 C2 N2 . . . . -170.63(17) no
    C3 N3 C2 C9 . . . . -55.5(3) no
    C3 N3 C2 C17 . . . . 75.2(2) no
    C1 N3 C3 C4 . . . . 130.6(2) no
    C1 N3 C3 C8 . . . . -50.9(3) no
    C2 N3 C3 C4 . . . . -62.4(3) no
    C2 N3 C3 C8 . . . . 116.1(2) no
    N2 C2 C9 C10 . . . . -74.6(2) no
    N3 C2 C9 C10 . . . . 175.21(19) no
    C17 C2 C9 C10 . . . . 44.5(3) no
    N2 C2 C17 C12 . . . . 104.1(2) no
    N2 C2 C17 C16 . . . . -72.2(2) no
    N3 C2 C17 C12 . . . . -145.4(2) no
    N3 C2 C17 C16 . . . . 38.4(3) no
    C9 C2 C17 C12 . . . . -16.1(3) no
    C9 C2 C17 C16 . . . . 167.6(2) no
    N3 C3 C4 C5 . . . . 178.98(19) no
    C8 C3 C4 C5 . . . . 0.5(3) no
    N3 C3 C8 C7 . . . . -179.93(18) no
    C4 C3 C8 C7 . . . . -1.4(3) no
    C3 C4 C5 C6 . . . . 1.0(3) no
    C4 C5 C6 C7 . . . . -1.5(3) no
    C5 C6 C7 C8 . . . . 0.6(3) no
    C6 C7 C8 C3 . . . . 0.9(3) no
    C2 C9 C10 C11 . . . . -61.8(3) no
    C9 C10 C11 C12 . . . . 49.2(3) no
    C10 C11 C12 C13 . . . . 159.1(2) no
    C10 C11 C12 C17 . . . . -21.2(3) no
    C11 C12 C13 C14 . . . . 179.9(2) no
    C17 C12 C13 C14 . . . . 0.1(4) no
    C11 C12 C17 C2 . . . . 4.2(3) no
    C11 C12 C17 C16 . . . . -179.6(2) no
    C13 C12 C17 C2 . . . . -176.1(2) no
    C13 C12 C17 C16 . . . . 0.2(3) no
    C12 C13 C14 C15 . . . . -0.4(4) no
    C13 C14 C15 C16 . . . . 0.4(4) no
    C14 C15 C16 C17 . . . . -0.2(4) no
    C15 C16 C17 C2 . . . . 176.1(2) no
    C15 C16 C17 C12 . . . . -0.2(4) no
loop_
    _geom_hbond_atom_site_label_D
    _geom_hbond_atom_site_label_H
    _geom_hbond_atom_site_label_A
    _geom_hbond_site_symmetry_A
    _geom_hbond_distance_DH
    _geom_hbond_distance_HA
    _geom_hbond_distance_DA
    _geom_hbond_angle_DHA
    _geom_hbond_publ_flag
    C7 H7 S1 1_455 0.95 2.86 3.568(3) 132 yes
    C6 H6 Cg3 3_456 0.95 2.84 3.602(2) 138 yes
    C16 H16 Cg3 1_655 0.95 2.90 3.676(3) 139 yes
_iucr_refine_instructions_details
;
TITL HA-226 (SKM-064) in P2(1)2(1)2(1)
CELL  0.71073   6.2091  13.1804  17.3908   90.000   90.000   90.000
ZERR    4.00   0.00090   0.00190   0.00250   0.0000   0.0000   0.0000
LATT -1
SYMM 1/2-X, -Y, 1/2+Z
SYMM -X, 1/2+Y, 1/2-Z
SYMM 1/2+X, 1/2-Y, -Z
SFAC C  H  N  S
UNIT 68  60  12  4
REM Solution 1  R1  0.088  Rweak  0.019,  Alpha= 0.0010  in P2(1)2(1)2(1)
REM Flack x=  0.007 ( 0.025 ) from Parsons' quotients
REM Formula:  C18 N2 S
L.S. 13
BOND $H
FMAP 2
PLAN 5
ACTA 56.6
SIZE 0.081 0.147 0.254
CONF
MPLA C3 > C8
MPLA N1 > C2
MPLA C12 > C17
TEMP -123
WGHT    0.037800    0.419300
FVAR       0.72514
S1    4    0.620757    0.540638    0.533668    11.00000    0.03280    0.03266 =
         0.02741    0.00934    0.00432    0.00268
N1    3    0.697943    0.578243    0.683773    11.00000    0.03654    0.02900 =
         0.03356    0.00329   -0.00208   -0.00931
N2    3    0.646225    0.548767    0.749541    11.00000    0.03392    0.02419 =
         0.03356   -0.00171   -0.00463   -0.00653
N3    3    0.480636    0.444340    0.663430    11.00000    0.02574    0.02099 =
         0.01986    0.00133   -0.00281   -0.00355
C1    1    0.592081    0.515961    0.625487    11.00000    0.02428    0.02159 =
         0.02984    0.00211   -0.00036    0.00005
C2    1    0.500287    0.459851    0.747105    11.00000    0.02610    0.02175 =
         0.02141   -0.00294   -0.00221   -0.00322
C3    1    0.330169    0.375436    0.629182    11.00000    0.02483    0.02232 =
         0.01507   -0.00112   -0.00018   -0.00193
C4    1    0.343239    0.272528    0.644028    11.00000    0.02640    0.02379 =
         0.02172    0.00158   -0.00473    0.00102
AFIX  43
H4    2    0.453455    0.246541    0.676396    11.00000   -1.20000
AFIX   0
C5    1    0.192537    0.207407    0.610870    11.00000    0.03144    0.02140 =
         0.02456   -0.00090   -0.00114   -0.00271
AFIX  43
H5    2    0.198822    0.136733    0.621355    11.00000   -1.20000
AFIX   0
C6    1    0.033887    0.245033    0.562793    11.00000    0.02635    0.03110 =
         0.02243   -0.00582   -0.00290   -0.00400
AFIX  43
H6    2   -0.066363    0.200207    0.539366    11.00000   -1.20000
AFIX   0
C7    1    0.022079    0.347978    0.549063    11.00000    0.02505    0.03323 =
         0.02270   -0.00184   -0.00609    0.00363
AFIX  43
H7    2   -0.087538    0.373967    0.516438    11.00000   -1.20000
AFIX   0
C8    1    0.168817    0.413751    0.582479    11.00000    0.02863    0.02157 =
         0.02207   -0.00137   -0.00248    0.00372
AFIX  43
H8    2    0.158834    0.484674    0.573419    11.00000   -1.20000
AFIX   0
C9    1    0.284409    0.489714    0.782501    11.00000    0.02821    0.02991 =
         0.02930   -0.00442   -0.00166    0.00353
AFIX  23
H9A   2    0.238174    0.556019    0.761457    11.00000   -1.20000
H9B   2    0.174197    0.438623    0.768612    11.00000   -1.20000
AFIX   0
C10   1    0.301412    0.496922    0.869811    11.00000    0.03718    0.03742 =
         0.02923   -0.00877    0.00595    0.00276
AFIX  23
H10A  2    0.411953    0.547782    0.883853    11.00000   -1.20000
H10B  2    0.161785    0.519349    0.891411    11.00000   -1.20000
AFIX   0
C11   1    0.361618    0.394869    0.903310    11.00000    0.03339    0.03904 =
         0.02211   -0.00274    0.00552   -0.00328
AFIX  23
H11A  2    0.395835    0.403471    0.958527    11.00000   -1.20000
H11B  2    0.236152    0.348801    0.899444    11.00000   -1.20000
AFIX   0
C12   1    0.551679    0.346430    0.863576    11.00000    0.02764    0.02638 =
         0.01893   -0.00368    0.00063   -0.00758
C13   1    0.670322    0.271595    0.900931    11.00000    0.03977    0.02703 =
         0.02070    0.00099   -0.00141   -0.00643
AFIX  43
H13   2    0.629891    0.251930    0.951464    11.00000   -1.20000
AFIX   0
C14   1    0.844821    0.225155    0.866755    11.00000    0.03893    0.02547 =
         0.02994    0.00276   -0.00895   -0.00082
AFIX  43
H14   2    0.923471    0.174626    0.893754    11.00000   -1.20000
AFIX   0
C15   1    0.904878    0.252448    0.792991    11.00000    0.02686    0.02981 =
         0.03184   -0.00157   -0.00126    0.00054
AFIX  43
H15   2    1.024274    0.220425    0.768952    11.00000   -1.20000
AFIX   0
C16   1    0.790193    0.326562    0.754475    11.00000    0.02284    0.03050 =
         0.02016    0.00068    0.00116   -0.00372
AFIX  43
H16   2    0.831728    0.345413    0.703878    11.00000   -1.20000
AFIX   0
C17   1    0.614486    0.373948    0.788929    11.00000    0.02280    0.02399 =
         0.01790   -0.00096   -0.00263   -0.00479
HKLF 4
REM  HA-226 (SKM-064) in P2(1)2(1)2(1)
REM R1 =  0.0352 for    3274 Fo > 4sig(Fo)  and  0.0400 for all    3564 data
REM    190 parameters refined using      0 restraints
END
WGHT      0.0378      0.4194
REM Highest difference peak  0.260,  deepest hole -0.146,  1-sigma level  0.045
Q1    1   0.7214  0.5605  0.5652  11.00000  0.05    0.26
Q2    1   0.6698  0.5232  0.5824  11.00000  0.05    0.24
Q3    1   0.6332  0.6185  0.5367  11.00000  0.05    0.22
Q4    1   0.5752  0.3571  0.8273  11.00000  0.05    0.22
Q5    1   0.8813  0.3107  0.7831  11.00000  0.05    0.21
;
