# Supplementary material for: 4′-Phenyl-3,4-di­hydro-2H-spiro­[naph­tha­lene-1,3′-[1,2,4]triazole]-5′-thione
Source: Acta Crystallogr Sect E Struct Rep Online. 2014 May 31;70(Pt 6):o740–1. doi: 10.1107/S1600536814012409 (PMC4051013; doi:10.1107/S1600536814012409)
Supplement: Supplementary file 2 [file e-70-0o740-Isup2.hkl]

#
# h,k,l, Fc-squared, Fo-squared, sigma(Fo-squared), status flag
#
data_I
_shelx_title ' HA-226 (SKM-064) in P2(1)2(1)2(1)'
_shelx_refln_list_code          4
_shelx_F_calc_maximum      130.27
_exptl_crystal_F_000       616.00
_reflns_d_resolution_high  0.7485

loop_
 _space_group_symop_operation_xyz
 'x, y, z'
 '-x+1/2, -y, z+1/2'
 '-x, y+1/2, -z+1/2'
 'x+1/2, -y+1/2, -z'

_cell_length_a     6.2091
_cell_length_b    13.1804
_cell_length_c    17.3908
_cell_angle_alpha  90.000
_cell_angle_beta   90.000
_cell_angle_gamma  90.000

_shelx_F_squared_multiplier     1.000

loop_
 _refln_index_h
 _refln_index_k
 _refln_index_l
 _refln_F_squared_calc
 _refln_F_squared_meas
 _refln_F_squared_sigma
 _refln_observed_status
   2   0   0        386.86        480.89         9.63 o
   4   0   0       1404.39       1422.87        48.89 o
   6   0   0        637.04        644.33        23.16 o
   8   0   0         23.42         22.11         5.13 o
   1   1   0        261.23        326.74         5.81 o
   2   1   0       1567.10       1595.26        22.92 o
   3   1   0       1871.22       1904.55        24.54 o
   4   1   0        284.81        336.46         8.62 o
   5   1   0        121.88        119.17         4.53 o
   6   1   0        213.45        229.89         7.52 o
   7   1   0        395.75        399.61        13.75 o
   8   1   0         19.83         18.03         3.28 o
   0   2   0       2712.75       2811.72        47.63 o
   1   2   0        647.46        729.22        10.99 o
   2   2   0         51.02         61.52         2.38 o
   3   2   0        238.75        239.31         5.20 o
   4   2   0        108.00         91.05         3.89 o
   5   2   0          0.49          1.36         1.56 o
   6   2   0         10.25         14.10         2.54 o
   7   2   0         11.73         10.27         2.82 o
   8   2   0        135.60        153.28        10.72 o
   1   3   0        195.80        222.35         4.38 o
   2   3   0       1839.17       1862.19        24.91 o
   3   3   0       1740.62       1753.74        22.01 o
   4   3   0        107.37         95.95         3.42 o
   5   3   0        487.04        476.58        10.95 o
   6   3   0          2.11          2.43         2.27 o
   7   3   0         90.11         94.37         6.56 o
   8   3   0          7.14          9.52         2.75 o
   0   4   0       6415.51       6498.49       109.52 o
   1   4   0       1577.62       1501.33        20.27 o
   2   4   0          9.62         13.82         1.28 o
   3   4   0       5008.88       5315.59        69.17 o
   4   4   0         92.68         93.69         2.38 o
   5   4   0        394.81        381.91         9.52 o
   6   4   0          2.95          4.88         2.34 o
   7   4   0         10.26          9.36         2.51 o
   8   4   0          3.09          2.45         2.56 o
   1   5   0        160.77        154.98         3.05 o
   2   5   0       4609.21       4709.55        67.50 o
   3   5   0        307.07        295.39         5.83 o
   4   5   0        288.45        279.67         5.48 o
   5   5   0         48.41         52.72         3.68 o
   6   5   0        291.75        287.98         8.19 o
   7   5   0          1.25          0.42         2.33 o
   0   6   0        621.82        674.49        13.36 o
   1   6   0        160.89        136.60         2.94 o
   2   6   0          1.93          0.65         0.92 o
   3   6   0       1410.75       1343.88        21.26 o
   4   6   0        325.69        304.87         6.50 o
   5   6   0       1310.63       1259.57        22.59 o
   6   6   0        197.65        182.96         6.48 o
   7   6   0          3.76          0.11         2.28 o
   1   7   0        489.51        521.28         7.88 o
   2   7   0        928.95        940.75        15.54 o
   3   7   0        506.99        455.96         9.37 o
   4   7   0          3.90          5.62         1.48 o
   5   7   0          2.77          2.31         1.06 o
   6   7   0         25.71         23.03         3.11 o
   7   7   0         25.10         18.52         3.52 o
   0   8   0        207.66        274.23         7.17 o
   1   8   0        952.24        916.66        12.82 o
   2   8   0          0.90          1.64         1.24 o
   3   8   0       1310.82       1259.87        21.82 o
   4   8   0         73.53         74.61         3.51 o
   5   8   0        187.43        186.44         5.15 o
   6   8   0         25.92         29.01         3.76 o
   7   8   0         68.97         74.28         5.61 o
   1   9   0       1624.05       1663.11        23.80 o
   2   9   0        670.62        668.42        12.96 o
   3   9   0          1.40          1.39         1.52 o
   4   9   0         57.54         52.64         3.54 o
   5   9   0        328.30        322.89         8.18 o
   6   9   0        178.12        166.75         8.27 o
   7   9   0          0.37         -0.79         2.57 o
   0  10   0       1417.40       1456.21        30.34 o
   1  10   0        172.16        171.35         5.08 o
   2  10   0       1227.98       1200.11        21.30 o
   3  10   0        776.57        754.93        15.68 o
   4  10   0          3.01          0.99         1.73 o
   5  10   0        581.86        566.26        12.37 o
   6  10   0          4.62          4.11         3.48 o
   1  11   0        400.42        394.94         9.32 o
   2  11   0         98.52         80.16         4.36 o
   3  11   0        164.60        151.56         5.75 o
   4  11   0         55.19         55.16         4.02 o
   5  11   0         96.43         79.39         4.83 o
   6  11   0          0.55          2.32         2.30 o
   0  12   0        158.76        170.21         8.79 o
   1  12   0        165.43        176.08         7.87 o
   2  12   0         38.88         38.93         3.66 o
   3  12   0          7.96         10.06         2.53 o
   4  12   0        330.54        327.27         9.42 o
   5  12   0          0.28          1.15         2.03 o
   6  12   0         38.55         28.07         3.79 o
   1  13   0        258.99        255.68        11.21 o
   2  13   0         17.21         17.94         3.57 o
   3  13   0         35.86         36.88         3.82 o
   4  13   0          0.13          3.55         2.29 o
   5  13   0        139.37        143.55         6.92 o
   0  14   0         38.19         49.79         9.50 o
   1  14   0         16.36          7.08         4.02 o
   2  14   0        113.02        100.95         7.13 o
   3  14   0         59.36         51.68         5.15 o
   4  14   0         84.80         86.66         5.56 o
   5  14   0         20.77         26.74         3.74 o
   1  15   0         29.47         24.45         5.66 o
   2  15   0        153.41        186.61         9.53 o
   3  15   0          6.40          2.73         3.34 o
   4  15   0          2.48          5.14         3.36 o
   0  16   0         25.32          4.94         8.56 o
   1  16   0         21.96         28.92         5.83 o
   2  16   0          0.84          5.08         4.22 o
   3  16   0         38.45         29.09         5.28 o
   1  17   0         23.48         27.22         7.27 o
   2  17   0         50.14         62.36         8.89 o
   1   0   1       8939.43      10000.10       156.19 o
   2   0   1       6449.43       6789.64        91.07 o
   3   0   1        432.80        403.03         7.27 o
   4   0   1         11.88         12.35         1.16 o
   5   0   1         24.85         20.67         2.35 o
   6   0   1         85.11         82.82         4.79 o
   7   0   1         93.89         90.32         5.67 o
   8   0   1         12.86         13.41         3.32 o
  -8   1   1         10.03         12.08         3.12 o
  -7   1   1         97.13         98.45         5.78 o
  -6   1   1        297.94        312.32         8.99 o
  -5   1   1        347.16        355.97         8.34 o
  -4   1   1        594.31        611.31        12.24 o
  -3   1   1        275.42        295.26         5.06 o
  -2   1   1       1364.89       1415.68        19.12 o
  -1   1   1        551.69        569.83         9.84 o
   0   1   1         41.35         38.18         1.39 o
   1   1   1        549.63        577.28         9.12 o
   2   1   1       1371.42       1435.86        19.94 o
   3   1   1        263.18        287.70         5.25 o
   4   1   1        591.16        610.08         9.75 o
   5   1   1        342.14        328.78         8.19 o
   6   1   1        296.51        304.03         8.97 o
   7   1   1         93.16        105.80         6.39 o
   8   1   1         10.18         11.40         5.84 o
  -8   2   1         27.13         30.26         4.09 o
  -7   2   1         29.83         27.25         3.74 o
  -6   2   1        327.66        310.58         9.23 o
  -5   2   1        133.18        130.22         5.09 o
  -4   2   1        145.63        147.11         3.50 o
  -3   2   1        570.23        572.78         9.29 o
  -2   2   1       4201.64       4404.37        54.80 o
  -1   2   1      10212.95      10931.18       151.98 o
   0   2   1       5645.40       5872.31        86.79 o
   1   2   1      10164.50      10795.14       152.02 o
   2   2   1       4173.00       4421.77        54.81 o
   3   2   1        573.41        595.48        10.13 o
   4   2   1        143.18        151.09         4.80 o
   5   2   1        137.65        131.78         5.00 o
   6   2   1        332.41        332.93         9.38 o
   7   2   1         29.18         30.83         4.39 o
   8   2   1         27.65         31.94         4.20 o
  -8   3   1         38.63         41.99         4.42 o
  -7   3   1         63.79         69.48         5.33 o
  -6   3   1        104.08        103.36         5.05 o
  -5   3   1        512.34        506.18        11.39 o
  -4   3   1        360.20        359.33         7.13 o
  -3   3   1         91.22         99.84         3.57 o
  -2   3   1        285.55        280.25         4.59 o
  -1   3   1       8577.67       9084.42       121.62 o
   0   3   1       1128.43       1124.94        14.00 o
   1   3   1       8528.76       9087.25       127.55 o
   2   3   1        284.48        275.45         4.59 o
   3   3   1         97.22        104.70         3.24 o
   4   3   1        372.29        368.77         7.12 o
   5   3   1        506.65        494.92        11.95 o
   6   3   1        103.58         99.94         5.54 o
   7   3   1         62.47         76.04         5.66 o
   8   3   1         38.20         44.87         6.42 o
  -8   4   1         36.34         43.38         4.22 o
  -7   4   1         31.83         28.29         3.44 o
  -6   4   1         40.37         39.37         3.51 o
  -5   4   1        345.53        335.66         7.47 o
  -4   4   1        382.62        386.12         8.34 o
  -3   4   1        147.04        118.06         3.44 o
  -2   4   1       1869.90       1943.90        27.23 o
  -1   4   1       1917.50       1925.14        25.61 o
   0   4   1        573.46        607.56         8.47 o
   1   4   1       1929.06       1922.25        25.64 o
   2   4   1       1843.21       1924.24        27.28 o
   3   4   1        147.41        117.12         2.52 o
   4   4   1        383.28        385.64         9.08 o
   5   4   1        355.26        349.38         9.85 o
   6   4   1         43.39         46.47         4.13 o
   7   4   1         30.76         26.97         3.63 o
   8   4   1         37.14         47.62         4.67 o
  -7   5   1         14.89         12.74         2.89 o
  -6   5   1        149.35        143.53         5.66 o
  -5   5   1        162.96        155.55         4.77 o
  -4   5   1       1075.02       1042.74        17.48 o
  -3   5   1        132.71        138.37         3.87 o
  -2   5   1        305.13        345.47         7.77 o
  -1   5   1       2052.53       2159.23        27.89 o
   0   5   1       1451.67       1385.97        17.61 o
   1   5   1       2044.20       2187.53        29.10 o
   2   5   1        305.60        347.99         6.64 o
   3   5   1        133.09        142.99         3.37 o
   4   5   1       1053.09       1032.48        15.52 o
   5   5   1        165.29        163.52         6.21 o
   6   5   1        150.92        157.77         6.18 o
   7   5   1         14.34          9.57         2.61 o
  -7   6   1        183.02        187.74         7.48 o
  -6   6   1         10.65          7.62         2.20 o
  -5   6   1        248.61        241.03         6.33 o
  -4   6   1        831.26        818.99        12.77 o
  -3   6   1        662.05        656.39        11.57 o
  -2   6   1        258.02        276.50         5.53 o
  -1   6   1        527.15        476.73         7.08 o
   0   6   1       1321.04       1404.26        18.07 o
   1   6   1        520.40        472.46         7.10 o
   2   6   1        257.13        276.83         5.86 o
   3   6   1        656.04        658.79        12.23 o
   4   6   1        829.54        801.06        14.11 o
   5   6   1        242.22        238.76         6.25 o
   6   6   1         10.76          5.78         2.15 o
   7   6   1        180.09        175.61         7.21 o
  -7   7   1         79.46         81.30         5.48 o
  -6   7   1         24.23         22.98         3.25 o
  -5   7   1         52.79         54.87         3.55 o
  -4   7   1        991.69        992.74        15.97 o
  -3   7   1        361.61        350.94         7.65 o
  -2   7   1         96.89         85.03         3.04 o
  -1   7   1        404.31        412.79         6.50 o
   0   7   1        851.14        905.43        12.44 o
   1   7   1        401.68        399.78         6.46 o
   2   7   1         96.54         92.06         3.75 o
   3   7   1        356.17        337.97         7.66 o
   4   7   1        961.61        938.79        16.56 o
   5   7   1         53.98         51.76         3.64 o
   6   7   1         24.90         25.30         3.20 o
   7   7   1         78.32         83.70         6.43 o
  -7   8   1         79.40         88.05         5.79 o
  -6   8   1         54.09         54.84         3.52 o
  -5   8   1         15.29          9.80         2.16 o
  -4   8   1        779.92        761.26        13.94 o
  -3   8   1       1202.71       1166.69        20.35 o
  -2   8   1        152.32        142.60         4.41 o
  -1   8   1        314.53        304.23         5.69 o
   0   8   1        172.83        172.24         3.79 o
   1   8   1        318.35        310.82         5.75 o
   2   8   1        155.66        145.15         5.69 o
   3   8   1       1223.99       1168.33        20.42 o
   4   8   1        782.68        750.98        14.55 o
   5   8   1         17.27         14.55         1.91 o
   6   8   1         53.66         46.02         4.91 o
   7   8   1         76.54         78.03         6.19 o
  -7   9   1         33.29         25.57         3.78 o
  -6   9   1         29.24         36.15         3.43 o
  -5   9   1         25.72         28.78         2.93 o
  -4   9   1        417.61        419.51        10.08 o
  -3   9   1        283.92        275.62         7.57 o
  -2   9   1        207.93        205.17         5.71 o
  -1   9   1        135.38        118.41         3.58 o
   0   9   1        450.28        429.82         7.49 o
   1   9   1        131.11        120.34         3.57 o
   2   9   1        205.61        197.91         5.69 o
   3   9   1        287.49        288.61         7.91 o
   4   9   1        411.05        422.48         9.86 o
   5   9   1         24.53         26.06         2.67 o
   6   9   1         30.03         28.74         4.71 o
   7   9   1         33.89         25.31         3.88 o
  -6  10   1         77.96         73.57         4.92 o
  -5  10   1         66.70         68.82         3.75 o
  -4  10   1        124.00        124.10         5.08 o
  -3  10   1        170.83        170.58         5.85 o
  -2  10   1         37.50         40.11         3.31 o
  -1  10   1        187.88        186.60         5.10 o
   0  10   1         68.99         65.20         2.92 o
   1  10   1        191.83        186.66         5.92 o
   2  10   1         32.55         34.60         3.00 o
   3  10   1        174.95        169.87         5.61 o
   4  10   1        122.80        124.30         5.15 o
   5  10   1         64.88         65.97         4.59 o
   6  10   1         75.96         76.47         6.06 o
  -6  11   1          4.61          1.19         2.31 o
  -5  11   1         16.19         15.59         2.32 o
  -4  11   1         40.28         36.46         3.51 o
  -3  11   1        218.73        202.78         6.77 o
  -2  11   1        269.55        274.53         8.00 o
  -1  11   1        348.19        340.14         9.00 o
   0  11   1        153.50        137.17         4.68 o
   1  11   1        356.42        352.77         8.60 o
   2  11   1        271.81        289.56         7.69 o
   3  11   1        218.48        208.74         6.84 o
   4  11   1         38.60         41.37         3.65 o
   5  11   1         15.27         12.76         2.46 o
   6  11   1          4.44          4.82         2.94 o
  -6  12   1         87.33        106.77         5.76 o
  -5  12   1         15.55         13.11         2.53 o
  -4  12   1          9.53          8.99         2.37 o
  -3  12   1          1.94          2.29         2.41 o
  -2  12   1        192.36        216.19         7.16 o
  -1  12   1        347.13        354.85        11.07 o
   0  12   1          3.45          0.34         2.47 o
   1  12   1        348.76        336.93         9.44 o
   2  12   1        180.00        206.70         7.73 o
   3  12   1          2.13          2.27         1.95 o
   4  12   1          9.55         15.45         2.65 o
   5  12   1         15.51         10.35         2.68 o
   6  12   1         87.71         97.28         6.28 o
  -5  13   1          0.64          2.84         2.24 o
  -4  13   1          1.29          1.14         2.07 o
  -3  13   1        113.85        114.43         5.96 o
  -2  13   1          1.74          3.34         2.47 o
  -1  13   1        315.42        334.33        11.15 o
   0  13   1         37.61         44.80         7.39 o
   1  13   1        313.93        343.20        12.24 o
   2  13   1          1.50          1.69         2.69 o
   3  13   1        112.64        113.18         6.01 o
   4  13   1          1.16         -1.89         1.89 o
   5  13   1          0.57         -0.82         2.20 o
  -5  14   1          3.65          3.94         2.69 o
  -4  14   1         49.46         48.59         4.40 o
  -3  14   1          9.00          3.60         2.78 o
  -2  14   1        217.39        235.74         9.49 o
  -1  14   1          2.88          4.62         3.75 o
   0  14   1          6.63          4.06         4.61 o
   1  14   1          2.70         10.44         4.09 o
   2  14   1        209.97        235.73        10.41 o
   3  14   1          8.31          6.79         2.99 o
   4  14   1         50.05         57.70         4.85 o
   5  14   1          3.49          3.81         3.53 o
  -4  15   1         55.55         65.92         6.05 o
  -3  15   1         12.63          8.31         3.58 o
  -2  15   1         14.58          7.26         5.56 o
  -1  15   1         36.56         34.82         6.18 o
   0  15   1          5.97         10.32         8.86 o
   1  15   1         39.31         36.69         7.22 o
   2  15   1         14.95          4.94         3.76 o
   3  15   1         13.82         13.04         4.09 o
   4  15   1         57.00         44.44         5.78 o
  -3  16   1         28.16         28.41         5.93 o
  -2  16   1         58.57         57.50         8.35 o
  -1  16   1         22.88         12.35         6.03 o
   0  16   1         48.48         30.98         9.04 o
   1  16   1         23.16         21.90         7.57 o
   2  16   1         58.12         50.61         6.71 o
   3  16   1         26.27         26.10         4.82 o
  -2  17   1         14.21         18.10         5.67 o
  -1  17   1          9.45          7.01         7.89 o
   0  17   1         72.68         56.48        16.74 o
   1  17   1          9.58          3.07         5.61 o
   2  17   1         14.29         12.35         6.10 o
   0   0   2       2737.70       2766.32        61.68 o
   1   0   2       1486.32       1564.36        25.24 o
   2   0   2        857.06        902.94        15.98 o
   3   0   2        231.34        254.90         5.42 o
   4   0   2        600.96        570.74         9.37 o
   5   0   2          2.67          1.57         0.98 o
   6   0   2          1.63         -1.37         2.13 o
   7   0   2        522.49        519.39        14.78 o
   8   0   2         13.91         11.93         3.43 o
  -8   1   2         13.02          9.89         3.02 o
  -7   1   2        101.50        108.68         6.02 o
  -6   1   2        252.51        258.57         8.01 o
  -5   1   2         42.53         43.92         2.10 o
  -4   1   2        160.57        159.46         3.53 o
  -3   1   2         74.72         59.40         2.34 o
  -2   1   2       1061.90       1089.85        17.45 o
  -1   1   2       1121.36       1193.50        17.56 o
   0   1   2       2131.51       2124.82        31.83 o
   1   1   2       1158.60       1211.39        19.65 o
   2   1   2       1052.69       1093.05        18.46 o
   3   1   2         75.96         63.19         1.83 o
   4   1   2        155.79        154.32         4.96 o
   5   1   2         38.63         39.06         1.97 o
   6   1   2        254.44        252.40         7.96 o
   7   1   2        104.45        111.69         6.07 o
   8   1   2         12.62         10.57         3.33 o
  -8   2   2         11.73         12.74         3.04 o
  -7   2   2         89.26         98.21         5.73 o
  -6   2   2        173.42        178.08         6.53 o
  -5   2   2        212.28        216.97         5.69 o
  -4   2   2       1464.17       1495.04        20.96 o
  -3   2   2        773.99        852.37        13.96 o
  -2   2   2       1698.06       1725.88        23.15 o
  -1   2   2      16917.38      18123.54       222.04 o
   0   2   2        297.84        293.51         5.11 o
   1   2   2      16970.29      18165.74       231.11 o
   2   2   2       1692.77       1734.46        25.32 o
   3   2   2        757.28        821.73        13.65 o
   4   2   2       1460.20       1473.53        21.66 o
   5   2   2        214.66        226.00         5.34 o
   6   2   2        176.52        179.01         6.58 o
   7   2   2         91.86        101.12         5.99 o
   8   2   2         11.55          9.21         3.13 o
  -8   3   2         19.39         19.06         3.49 o
  -7   3   2         49.82         57.53         4.64 o
  -6   3   2        296.62        294.72         8.32 o
  -5   3   2        237.53        239.34         6.15 o
  -4   3   2        331.98        322.78         6.65 o
  -3   3   2       1680.25       1781.59        23.25 o
  -2   3   2       1924.56       2026.96        25.91 o
  -1   3   2       3329.39       3480.09        43.45 o
   0   3   2       1031.55       1097.26        13.74 o
   1   3   2       3332.27       3483.97        43.47 o
   2   3   2       1899.46       2025.63        24.91 o
   3   3   2       1652.84       1752.52        25.13 o
   4   3   2        326.89        311.69         9.45 o
   5   3   2        245.17        242.77         6.36 o
   6   3   2        290.99        267.60         9.37 o
   7   3   2         49.01         54.03         5.00 o
   8   3   2         18.89         19.68         4.64 o
  -8   4   2         20.83         29.61         5.09 o
  -7   4   2         16.54         12.98         4.32 o
  -6   4   2         20.93         22.52         2.89 o
  -5   4   2         67.66         61.49         2.95 o
  -4   4   2        510.75        499.66         9.68 o
  -3   4   2         16.63         17.57         1.53 o
  -2   4   2        235.92        273.98         4.63 o
  -1   4   2        895.87        950.87        13.19 o
   0   4   2         25.99         29.42         1.26 o
   1   4   2        890.59        935.22        13.24 o
   2   4   2        234.10        270.34         4.57 o
   3   4   2         14.63         13.69         0.97 o
   4   4   2        520.82        506.89        11.37 o
   5   4   2         61.89         55.49         3.03 o
   6   4   2         21.88         24.35         3.22 o
   7   4   2         15.49         15.83         3.24 o
   8   4   2         21.94         23.38         3.96 o
  -7   5   2         12.30         10.51         2.87 o
  -6   5   2        134.15        137.32         5.67 o
  -5   5   2         60.73         63.19         3.88 o
  -4   5   2        326.46        292.20         6.69 o
  -3   5   2        792.10        819.78        12.31 o
  -2   5   2        975.69       1062.50        14.39 o
  -1   5   2       1331.19       1403.31        18.57 o
   0   5   2        487.70        527.00         7.79 o
   1   5   2       1310.80       1413.02        18.74 o
   2   5   2        934.98       1024.38        14.88 o
   3   5   2        785.79        814.52        12.87 o
   4   5   2        328.74        295.68         7.00 o
   5   5   2         58.14         61.93         3.23 o
   6   5   2        126.93        119.53         5.39 o
   7   5   2         13.18          9.18         2.73 o
  -7   6   2         45.74         48.96         4.75 o
  -6   6   2         23.75         21.79         2.38 o
  -5   6   2         62.45         66.97         3.43 o
  -4   6   2         60.35         61.54         3.33 o
  -3   6   2         35.93         37.78         1.96 o
  -2   6   2       1474.38       1535.28        21.22 o
  -1   6   2       1139.06       1191.63        16.48 o
   0   6   2          2.77          3.34         0.83 o
   1   6   2       1170.91       1240.54        15.95 o
   2   6   2       1484.23       1501.02        21.21 o
   3   6   2         33.09         39.17         2.43 o
   4   6   2         59.85         60.03         2.39 o
   5   6   2         67.59         73.42         3.51 o
   6   6   2         24.13         14.84         3.29 o
   7   6   2         46.61         48.78         4.61 o
  -7   7   2          8.73         10.05         3.08 o
  -6   7   2        137.47        131.81         5.07 o
  -5   7   2         77.14         73.78         4.03 o
  -4   7   2        108.08        105.49         4.39 o
  -3   7   2        298.39        304.97         7.73 o
  -2   7   2        358.86        319.02         6.56 o
  -1   7   2         51.47         46.18         1.84 o
   0   7   2        823.22        813.74        11.40 o
   1   7   2         48.79         41.43         1.84 o
   2   7   2        350.69        301.60         7.29 o
   3   7   2        296.38        289.56         6.91 o
   4   7   2        109.54        100.92         3.80 o
   5   7   2         75.82         77.82         3.72 o
   6   7   2        134.36        134.93         7.96 o
   7   7   2          8.40          6.34         2.70 o
  -7   8   2         28.25         25.14         3.70 o
  -6   8   2        130.23        127.06         6.77 o
  -5   8   2         61.73         59.56         3.86 o
  -4   8   2        701.70        678.34        13.26 o
  -3   8   2         67.64         66.79         3.31 o
  -2   8   2         31.34         37.40         2.77 o
  -1   8   2       1029.39       1066.45        15.17 o
   0   8   2          7.72         12.62         1.38 o
   1   8   2       1028.49       1062.61        15.81 o
   2   8   2         33.30         34.07         2.42 o
   3   8   2         73.23         61.58         3.21 o
   4   8   2        693.49        666.63        13.26 o
   5   8   2         57.96         58.02         3.90 o
   6   8   2        127.88        127.41         5.27 o
   7   8   2         27.41         26.62         4.19 o
  -7   9   2         62.12         64.21         5.17 o
  -6   9   2         83.79         85.73         4.81 o
  -5   9   2        110.09        109.50         5.60 o
  -4   9   2         93.53         88.23         3.98 o
  -3   9   2        564.45        558.54        12.12 o
  -2   9   2        162.62        154.81         6.89 o
  -1   9   2        155.41        157.56         3.97 o
   0   9   2        361.35        368.78         6.56 o
   1   9   2        147.96        152.41         4.26 o
   2   9   2        162.22        151.50         4.88 o
   3   9   2        552.36        551.40        12.65 o
   4   9   2         92.21         94.33         4.00 o
   5   9   2        108.16        107.97         4.60 o
   6   9   2         82.44         79.15         4.40 o
   7   9   2         61.16         57.01         5.96 o
  -6  10   2         49.17         53.73         4.59 o
  -5  10   2        118.68        120.91         5.97 o
  -4  10   2         97.06         93.69         4.29 o
  -3  10   2        218.86        222.96         6.83 o
  -2  10   2        760.26        760.19        15.46 o
  -1  10   2        266.40        268.98         6.94 o
   0  10   2          2.12          0.58         1.28 o
   1  10   2        274.00        257.23         6.52 o
   2  10   2        761.56        742.85        14.59 o
   3  10   2        212.37        223.26         6.55 o
   4  10   2        104.14         97.67         4.94 o
   5  10   2        115.07        110.34         4.78 o
   6  10   2         49.13         48.42         4.06 o
  -6  11   2         31.06         34.74         4.07 o
  -5  11   2         85.89         87.37         4.06 o
  -4  11   2         38.23         34.83         3.23 o
  -3  11   2         66.14         77.59         4.42 o
  -2  11   2        340.10        337.71         9.04 o
  -1  11   2        198.74        211.36         7.23 o
   0  11   2        195.01        174.85         5.65 o
   1  11   2        197.24        202.90         7.28 o
   2  11   2        339.06        338.87         8.79 o
   3  11   2         69.76         74.44         4.15 o
   4  11   2         39.71         43.33         3.70 o
   5  11   2         83.34         88.54         4.60 o
   6  11   2         30.04         31.52         3.54 o
  -6  12   2         80.17         76.74         6.74 o
  -5  12   2         16.78         12.57         2.32 o
  -4  12   2        190.63        178.90         6.40 o
  -3  12   2        155.87        161.55         6.25 o
  -2  12   2        412.89        408.89        11.48 o
  -1  12   2         86.26         90.10         5.49 o
   0  12   2         68.40         91.67         5.67 o
   1  12   2         86.50         89.01         4.73 o
   2  12   2        412.16        427.74        10.96 o
   3  12   2        154.67        152.19         6.16 o
   4  12   2        183.64        180.67         6.69 o
   5  12   2         17.58         15.33         2.81 o
   6  12   2         80.33         83.60         5.42 o
  -5  13   2          6.95          3.61         2.46 o
  -4  13   2          3.41          6.05         2.38 o
  -3  13   2         48.16         47.17         4.54 o
  -2  13   2         64.36         71.09         8.68 o
  -1  13   2        142.17        132.98         6.80 o
   0  13   2          3.19          6.21         3.11 o
   1  13   2        135.55        128.35         7.38 o
   2  13   2         64.12         53.19         6.39 o
   3  13   2         49.01         47.46         4.91 o
   4  13   2          3.72          2.03         2.27 o
   5  13   2          7.84          7.96         2.60 o
  -4  14   2         88.65         91.57         6.18 o
  -3  14   2         31.00         29.41         4.46 o
  -2  14   2          7.55          5.18         2.90 o
  -1  14   2         66.82         78.31         6.54 o
   0  14   2         33.76         38.07         7.96 o
   1  14   2         66.95         73.14         7.42 o
   2  14   2          7.10          8.36         3.63 o
   3  14   2         29.74         25.16         4.48 o
   4  14   2         86.23        101.53         7.65 o
  -4  15   2         27.53         26.06         4.96 o
  -3  15   2         74.78         80.19         8.70 o
  -2  15   2         54.46         51.12         6.79 o
  -1  15   2        101.35        111.90        11.20 o
   0  15   2         16.25         15.74         5.80 o
   1  15   2         97.21        118.96         8.77 o
   2  15   2         56.55         48.89         5.81 o
   3  15   2         76.40         74.46         9.52 o
   4  15   2         28.20         28.69         4.26 o
  -3  16   2         21.46         22.75         4.60 o
  -2  16   2         16.37         12.21         5.79 o
  -1  16   2         26.39         23.78         7.84 o
   0  16   2        170.57        192.16        28.34 o
   1  16   2         24.67         20.47         6.08 o
   2  16   2         15.85         10.30         4.80 o
   3  16   2         20.12         17.71         5.33 o
  -2  17   2         28.17         21.80         9.98 o
  -1  17   2          3.48          1.87         6.21 o
   0  17   2          1.02         11.03        13.31 o
   1  17   2          3.10         -5.37        12.17 o
   2  17   2         29.03         21.86         7.62 o
   1   0   3         36.03         34.82         1.38 o
   2   0   3        706.12        763.84        14.22 o
   3   0   3        862.33        960.28        16.21 o
   4   0   3        484.91        479.23         8.27 o
   5   0   3        637.40        606.25        11.68 o
   6   0   3        134.45        136.97         7.27 o
   7   0   3         25.98         31.53         3.98 o
   8   0   3        162.25        156.87         8.23 o
  -8   1   3         20.38         16.26         3.22 o
  -7   1   3          3.84          2.55         2.30 o
  -6   1   3         46.43         51.84         4.10 o
  -5   1   3        391.65        394.30         8.04 o
  -4   1   3        110.80         99.56         2.96 o
  -3   1   3        628.71        646.36        11.60 o
  -2   1   3        412.70        448.59         8.27 o
  -1   1   3       2594.78       2844.36        35.33 o
   0   1   3       1188.32       1142.44        17.54 o
   1   1   3       2543.35       2825.51        38.53 o
   2   1   3        431.45        481.18         8.36 o
   3   1   3        629.79        655.36        12.26 o
   4   1   3        108.25        101.37         3.69 o
   5   1   3        394.16        386.37         9.38 o
   6   1   3         50.25         53.51         4.02 o
   7   1   3          3.34          3.66         2.42 o
   8   1   3         19.88         21.82         3.35 o
  -8   2   3         15.87         15.32         3.07 o
  -7   2   3         41.65         42.91         4.67 o
  -6   2   3        408.02        416.75        10.47 o
  -5   2   3        218.01        202.88         5.48 o
  -4   2   3        126.94        118.73         3.23 o
  -3   2   3         88.16         88.91         2.54 o
  -2   2   3        188.12        173.62         3.16 o
  -1   2   3        380.77        381.31         5.01 o
   0   2   3        565.73        537.89         9.41 o
   1   2   3        366.22        370.11         5.40 o
   2   2   3        187.56        172.21         3.55 o
   3   2   3         84.53         89.14         2.56 o
   4   2   3        131.70        121.67         3.37 o
   5   2   3        216.39        195.58         5.61 o
   6   2   3        415.29        415.52        11.07 o
   7   2   3         40.33         48.23         4.93 o
   8   2   3         15.54         14.17         3.17 o
  -8   3   3         55.64         70.32         5.71 o
  -7   3   3         15.42         12.94         2.83 o
  -6   3   3        192.75        183.85         5.28 o
  -5   3   3        360.73        368.13         7.85 o
  -4   3   3         83.85         82.22         2.81 o
  -3   3   3        857.88        936.84        14.10 o
  -2   3   3       1067.71       1113.89        16.21 o
  -1   3   3        907.98        949.39        12.42 o
   0   3   3        709.84        681.42         9.71 o
   1   3   3        885.27        919.54        12.00 o
   2   3   3       1049.52       1107.72        14.15 o
   3   3   3        850.64        922.71        13.45 o
   4   3   3         83.47         83.32         3.88 o
   5   3   3        348.93        339.86         8.42 o
   6   3   3        194.06        181.70         6.71 o
   7   3   3         15.56         14.70         3.12 o
   8   3   3         54.41         67.91         9.03 o
  -8   4   3         81.77         88.23        11.76 o
  -7   4   3         86.28         90.59         5.34 o
  -6   4   3         75.56         68.57         3.42 o
  -5   4   3        419.02        409.62         8.69 o
  -4   4   3          3.07          5.10         1.31 o
  -3   4   3        355.80        343.81         6.31 o
  -2   4   3       1980.27       2142.94        26.95 o
  -1   4   3         59.90         51.17         1.64 o
   0   4   3        162.14        156.90         2.84 o
   1   4   3         54.30         47.71         1.63 o
   2   4   3       2010.45       2210.21        26.92 o
   3   4   3        358.76        354.75         7.67 o
   4   4   3          2.44          3.86         1.46 o
   5   4   3        413.46        400.20         9.51 o
   6   4   3         76.96         72.17         4.57 o
   7   4   3         85.32         97.02         5.76 o
   8   4   3         79.90         83.47         7.96 o
  -7   5   3         30.78         33.43         3.97 o
  -6   5   3         34.95         30.43         2.86 o
  -5   5   3        135.35        131.89         4.45 o
  -4   5   3         54.32         48.07         2.72 o
  -3   5   3        681.60        652.97        12.30 o
  -2   5   3       2072.05       2256.05        28.22 o
  -1   5   3        438.33        432.27         6.70 o
   0   5   3       1504.09       1589.35        20.03 o
   1   5   3        451.30        443.54         7.08 o
   2   5   3       2067.28       2268.22        28.12 o
   3   5   3        679.17        666.49        10.75 o
   4   5   3         53.08         50.41         2.99 o
   5   5   3        132.96        125.36         4.52 o
   6   5   3         35.84         34.46         2.88 o
   7   5   3         31.75         31.28         4.00 o
  -7   6   3         78.82         85.74         5.51 o
  -6   6   3         15.62         12.30         2.27 o
  -5   6   3        195.72        179.70         5.68 o
  -4   6   3         15.68         16.62         1.96 o
  -3   6   3        196.36        172.19         3.90 o
  -2   6   3        107.67        114.54         3.86 o
  -1   6   3        766.04        778.91        11.07 o
   0   6   3       2313.19       2431.52        30.22 o
   1   6   3        762.38        766.63        12.00 o
   2   6   3        108.29        115.11         2.63 o
   3   6   3        199.38        179.15         4.40 o
   4   6   3         18.64         24.16         2.46 o
   5   6   3        198.44        191.42         5.60 o
   6   6   3         15.37         11.87         2.06 o
   7   6   3         76.58         83.11         6.23 o
  -7   7   3         39.81         45.66         4.60 o
  -6   7   3         97.63         85.83         5.16 o
  -5   7   3        150.35        136.51         5.06 o
  -4   7   3        297.31        279.85         7.70 o
  -3   7   3         85.01         87.29         3.24 o
  -2   7   3         79.81         79.80         3.54 o
  -1   7   3         84.11         93.86         2.68 o
   0   7   3       1108.13       1047.39        14.16 o
   1   7   3         89.20        100.89         2.69 o
   2   7   3         81.67         80.26         3.38 o
   3   7   3         84.67         92.10         3.55 o
   4   7   3        290.99        268.49         6.66 o
   5   7   3        145.96        136.58         5.03 o
   6   7   3         96.62         97.68         4.67 o
   7   7   3         40.92         41.38         4.39 o
  -7   8   3         19.75         21.50         3.29 o
  -6   8   3         18.65         13.51         2.64 o
  -5   8   3         85.58         88.09         4.39 o
  -4   8   3        210.22        201.19         6.65 o
  -3   8   3        126.83        119.56         4.26 o
  -2   8   3         99.84         87.68         3.56 o
  -1   8   3        313.06        280.24         5.32 o
   0   8   3        949.94        930.16        13.02 o
   1   8   3        304.28        267.02         6.27 o
   2   8   3        103.81         93.91         3.46 o
   3   8   3        135.28        129.53         4.41 o
   4   8   3        206.44        208.07         5.88 o
   5   8   3         84.53         85.19         4.40 o
   6   8   3         19.59         11.15         2.34 o
   7   8   3         21.11         23.47         3.70 o
  -7   9   3         50.78         46.99         5.44 o
  -6   9   3         26.15         21.81         2.94 o
  -5   9   3        192.48        190.92         8.05 o
  -4   9   3         91.94         87.26         3.87 o
  -3   9   3        495.38        493.04        10.99 o
  -2   9   3        258.94        256.89         6.90 o
  -1   9   3          1.79          1.72         1.27 o
   0   9   3         11.87          9.27         1.47 o
   1   9   3          1.66          1.01         1.20 o
   2   9   3        252.24        236.12         8.49 o
   3   9   3        491.37        476.46        10.47 o
   4   9   3         92.18         95.24         4.03 o
   5   9   3        188.47        179.05         6.55 o
   6   9   3         24.72         30.86         3.77 o
   7   9   3         49.63         56.94         7.07 o
  -6  10   3         28.34         31.74         3.78 o
  -5  10   3         32.48         34.64         3.70 o
  -4  10   3         17.83         20.80         2.48 o
  -3  10   3        241.77        249.79         7.29 o
  -2  10   3        716.53        716.09        15.00 o
  -1  10   3         56.66         57.43         3.47 o
   0  10   3        258.49        243.85         7.18 o
   1  10   3         52.29         52.26         3.32 o
   2  10   3        709.88        728.25        14.24 o
   3  10   3        234.39        242.80         6.89 o
   4  10   3         17.90         20.45         2.94 o
   5  10   3         34.26         36.25         2.84 o
   6  10   3         26.56         29.90         3.59 o
  -6  11   3         20.14         16.47         3.17 o
  -5  11   3        229.28        252.49         9.13 o
  -4  11   3         29.06         31.92         3.53 o
  -3  11   3        116.91        120.85         6.44 o
  -2  11   3          4.95          2.81         2.01 o
  -1  11   3        120.75        133.00         5.36 o
   0  11   3        164.26        157.21         5.68 o
   1  11   3        125.06        133.61         5.36 o
   2  11   3          3.71          2.05         1.86 o
   3  11   3        115.20        119.15         4.90 o
   4  11   3         30.38         37.03         3.38 o
   5  11   3        232.27        240.93         7.51 o
   6  11   3         19.42         20.68         3.10 o
  -5  12   3          5.60          7.34         3.19 o
  -4  12   3         33.10         28.11         3.10 o
  -3  12   3          6.14          6.94         2.38 o
  -2  12   3        524.68        545.89        13.92 o
  -1  12   3         50.82         55.36         4.88 o
   0  12   3        167.26        163.73         8.19 o
   1  12   3         47.65         50.90         4.03 o
   2  12   3        524.80        549.37        14.54 o
   3  12   3          5.78          4.45         2.23 o
   4  12   3         32.84         25.95         3.42 o
   5  12   3          6.14          5.35         2.37 o
  -5  13   3         67.67         70.05         6.10 o
  -4  13   3         28.11         32.11         4.81 o
  -3  13   3         70.00         75.79         5.56 o
  -2  13   3         65.34         51.65         5.85 o
  -1  13   3         75.19         83.20         5.83 o
   0  13   3        307.14        307.18        11.78 o
   1  13   3         78.59         82.98         5.55 o
   2  13   3         64.48         62.24         5.23 o
   3  13   3         67.04         66.91         6.22 o
   4  13   3         27.68         36.39         4.44 o
   5  13   3         68.40         78.16         5.08 o
  -4  14   3         35.72         34.46         6.99 o
  -3  14   3        208.60        217.86        12.80 o
  -2  14   3         92.22        114.73         7.61 o
  -1  14   3         19.03         21.68         5.76 o
   0  14   3         59.36         50.13         6.28 o
   1  14   3         19.31         23.40         5.20 o
   2  14   3         93.06        117.06         7.43 o
   3  14   3        209.78        217.89        11.77 o
   4  14   3         34.48         25.80         5.69 o
  -4  15   3         25.91         18.18         7.96 o
  -3  15   3         17.62         14.62         3.92 o
  -2  15   3        131.38        119.32         7.84 o
  -1  15   3         75.94         79.59        13.03 o
   0  15   3        283.27        315.28        21.96 o
   1  15   3         76.00         75.82         9.00 o
   2  15   3        130.83        134.62         8.92 o
   3  15   3         17.85         18.10         7.01 o
   4  15   3         27.32         23.12         4.46 o
  -3  16   3         27.03         23.53         4.23 o
  -2  16   3         38.07         38.67         7.00 o
  -1  16   3          9.04         10.08         6.45 o
   0  16   3          4.58          7.96         6.58 o
   1  16   3          9.36          5.59         6.47 o
   2  16   3         39.74         41.67         6.98 o
   3  16   3         26.35         19.50         4.41 o
  -1  17   3         15.71         15.52         7.14 o
   0  17   3        152.59        181.41        16.71 o
   1  17   3         16.89          6.01         6.07 o
   0   0   4       2134.91       2219.27        44.88 o
   1   0   4          4.98          3.25         0.77 o
   2   0   4        532.81        554.81         9.22 o
   3   0   4       2572.34       2656.39        39.10 o
   4   0   4          1.80          5.76         1.39 o
   5   0   4        197.96        195.95         5.04 o
   6   0   4        195.07        200.05         6.76 o
   7   0   4        406.94        424.19        16.13 o
   8   0   4        231.66        286.11        10.47 o
  -8   1   4         87.08         83.66         5.73 o
  -7   1   4         39.70         45.60         4.68 o
  -6   1   4        119.85        125.49         4.71 o
  -5   1   4        703.21        697.94        12.53 o
  -4   1   4        464.02        462.11         8.82 o
  -3   1   4        255.63        256.45         5.38 o
  -2   1   4         42.58         42.75         1.71 o
  -1   1   4       8881.58       9442.66       120.96 o
   0   1   4       1301.28       1396.42        20.37 o
   1   1   4       8922.22       9472.06       120.99 o
   2   1   4         44.08         42.94         1.82 o
   3   1   4        256.27        244.64         5.58 o
   4   1   4        464.70        468.84        10.77 o
   5   1   4        696.60        687.89        13.15 o
   6   1   4        118.01        125.34         4.59 o
   7   1   4         37.10         44.09         5.63 o
   8   1   4         83.94         93.70         6.02 o
  -8   2   4         55.75         59.69         5.11 o
  -7   2   4          4.00          1.40         2.21 o
  -6   2   4        236.93        237.05         6.51 o
  -5   2   4         43.56         44.84         2.79 o
  -4   2   4        344.00        315.28         6.91 o
  -3   2   4       1498.61       1604.39        21.25 o
  -2   2   4       1029.35       1064.93        13.74 o
  -1   2   4       2785.64       2830.16        34.06 o
   0   2   4       4027.58       4117.15        58.34 o
   1   2   4       2741.37       2818.78        35.37 o
   2   2   4       1021.21       1070.61        14.88 o
   3   2   4       1513.92       1609.95        25.79 o
   4   2   4        346.56        312.59         7.36 o
   5   2   4         47.18         49.00         3.58 o
   6   2   4        230.97        236.28         6.70 o
   7   2   4          4.91          3.91         2.29 o
   8   2   4         57.30         62.15         5.29 o
  -8   3   4         11.78          7.00         3.06 o
  -7   3   4        109.83        112.68         5.88 o
  -6   3   4        109.60        116.34         4.22 o
  -5   3   4         32.24         30.52         2.53 o
  -4   3   4        329.12        316.15         6.32 o
  -3   3   4        178.82        171.87         3.58 o
  -2   3   4       1172.18       1296.25        17.37 o
  -1   3   4         31.34         34.63         1.31 o
   0   3   4        451.31        416.49         7.02 o
   1   3   4         30.40         32.65         1.32 o
   2   3   4       1196.72       1323.48        18.04 o
   3   3   4        187.48        178.98         3.80 o
   4   3   4        330.67        304.75         6.65 o
   5   3   4         34.17         30.18         2.57 o
   6   3   4        109.77        111.84         4.45 o
   7   3   4        105.77         99.45         5.61 o
   8   3   4         12.90         13.46         3.23 o
  -7   4   4         84.04         80.63         5.22 o
  -6   4   4        185.15        178.41         8.01 o
  -5   4   4        425.85        393.21         8.61 o
  -4   4   4        159.12        155.25         4.40 o
  -3   4   4         87.82         78.08         2.48 o
  -2   4   4        165.06        168.50         3.02 o
  -1   4   4         80.05         95.54         2.35 o
   0   4   4          0.13          1.03         0.61 o
   1   4   4         81.99         96.95         2.30 o
   2   4   4        178.24        184.14         3.61 o
   3   4   4         82.92         80.18         2.37 o
   4   4   4        165.22        159.99         6.77 o
   5   4   4        423.72        408.32         9.62 o
   6   4   4        184.26        176.95         6.49 o
   7   4   4         85.60         87.38         5.37 o
  -7   5   4         56.57         67.42         4.97 o
  -6   5   4        283.43        281.78         8.63 o
  -5   5   4        206.79        195.50         5.76 o
  -4   5   4         56.55         58.75         2.94 o
  -3   5   4        217.13        218.89         5.16 o
  -2   5   4        702.39        667.86         9.87 o
  -1   5   4       3146.32       3280.26        41.46 o
   0   5   4         80.10         61.95         1.81 o
   1   5   4       3167.07       3271.31        41.53 o
   2   5   4        708.81        694.03         9.48 o
   3   5   4        209.50        201.20         5.63 o
   4   5   4         57.71         65.81         3.21 o
   5   5   4        208.73        212.03         6.34 o
   6   5   4        282.26        282.62         8.00 o
   7   5   4         55.75         62.28         4.88 o
  -7   6   4         71.41         74.50         5.22 o
  -6   6   4        290.76        281.13         8.49 o
  -5   6   4         59.49         59.53         3.51 o
  -4   6   4          7.98          9.02         1.84 o
  -3   6   4       1321.34       1306.64        19.85 o
  -2   6   4       1546.12       1658.97        22.00 o
  -1   6   4        321.00        273.61         4.86 o
   0   6   4        176.74        189.66         3.65 o
   1   6   4        325.23        274.69         4.97 o
   2   6   4       1526.51       1631.79        21.12 o
   3   6   4       1326.09       1322.79        20.75 o
   4   6   4          8.21          9.29         1.94 o
   5   6   4         60.63         58.64         3.79 o
   6   6   4        282.21        257.26         7.45 o
   7   6   4         73.11         80.75         5.40 o
  -7   7   4         19.23         20.72         2.83 o
  -6   7   4         71.25         74.11         4.70 o
  -5   7   4         41.13         39.51         3.34 o
  -4   7   4        316.06        285.73         7.37 o
  -3   7   4        385.86        359.90         7.86 o
  -2   7   4       1365.52       1356.95        20.44 o
  -1   7   4         17.86         14.64         1.38 o
   0   7   4       1704.98       1823.10        23.33 o
   1   7   4         18.33         13.66         1.41 o
   2   7   4       1362.95       1324.84        21.21 o
   3   7   4        374.03        347.34         7.87 o
   4   7   4        311.71        285.10         7.81 o
   5   7   4         39.36         40.68         3.35 o
   6   7   4         73.62         77.25         4.25 o
   7   7   4         19.24         16.71         3.22 o
  -7   8   4         28.89         21.47         2.90 o
  -6   8   4        177.73        179.73         6.43 o
  -5   8   4         99.80         94.77         4.57 o
  -4   8   4        249.73        239.52         6.81 o
  -3   8   4         16.99         18.03         2.11 o
  -2   8   4        645.35        612.09        12.84 o
  -1   8   4         30.00         23.69         1.97 o
   0   8   4       1045.53       1096.74        15.61 o
   1   8   4         34.00         28.29         2.01 o
   2   8   4        656.65        630.14        12.11 o
   3   8   4         18.98         20.66         2.27 o
   4   8   4        253.88        230.30         6.26 o
   5   8   4        104.55         96.19         5.20 o
   6   8   4        181.89        192.61         6.83 o
   7   8   4         28.52         27.09         6.15 o
  -6   9   4         37.23         43.36         4.39 o
  -5   9   4         16.30         10.24         2.47 o
  -4   9   4        254.77        242.48         6.88 o
  -3   9   4          2.66          5.53         1.60 o
  -2   9   4          5.53          5.53         1.82 o
  -1   9   4        394.42        380.59         9.61 o
   0   9   4        211.54        198.09         4.98 o
   1   9   4        389.79        390.66         7.46 o
   2   9   4          5.40          7.11         1.60 o
   3   9   4          2.10          2.98         1.68 o
   4   9   4        258.01        251.33         6.82 o
   5   9   4         14.59         11.12         2.50 o
   6   9   4         35.63         36.08         3.68 o
  -6  10   4         41.43         42.10         4.67 o
  -5  10   4         46.57         36.34         3.81 o
  -4  10   4        262.01        232.49         7.17 o
  -3  10   4        645.23        633.10        13.22 o
  -2  10   4        144.42        146.98         5.42 o
  -1  10   4        354.65        366.53         9.89 o
   0  10   4       1036.71       1004.09        17.21 o
   1  10   4        351.54        357.08         9.08 o
   2  10   4        147.61        152.84         5.21 o
   3  10   4        634.21        620.46        13.00 o
   4  10   4        265.42        260.39         7.19 o
   5  10   4         44.23         35.86         3.73 o
   6  10   4         42.20         39.29         4.42 o
  -6  11   4         37.91         41.64         4.47 o
  -5  11   4        113.82        134.74         6.69 o
  -4  11   4        153.66        157.62         6.10 o
  -3  11   4        392.26        378.64         9.38 o
  -2  11   4        103.49         93.78         5.06 o
  -1  11   4        259.73        236.81         7.34 o
   0  11   4         17.17         15.70         2.64 o
   1  11   4        266.62        248.94         7.46 o
   2  11   4        104.65        107.10         5.24 o
   3  11   4        395.57        379.41        10.02 o
   4  11   4        150.97        156.34         6.37 o
   5  11   4        114.68        127.17         8.09 o
   6  11   4         38.92         36.60         4.15 o
  -5  12   4         27.28         24.52         4.34 o
  -4  12   4         86.67         81.93         4.66 o
  -3  12   4         67.03         57.67         5.12 o
  -2  12   4        112.39        114.50         6.52 o
  -1  12   4        652.77        680.55        15.33 o
   0  12   4        159.09        166.73        11.03 o
   1  12   4        642.23        683.73        15.16 o
   2  12   4        112.27        111.01         5.73 o
   3  12   4         68.83         71.42         4.91 o
   4  12   4         86.50         76.69         4.99 o
   5  12   4         27.26         25.59         3.65 o
  -5  13   4         22.78         18.74         4.36 o
  -4  13   4        134.17        137.64         7.60 o
  -3  13   4        147.47        146.40         8.22 o
  -2  13   4         17.30         16.79         3.42 o
  -1  13   4         91.03         91.73         7.98 o
   0  13   4        108.27        126.92         8.43 o
   1  13   4         88.90         95.56         6.02 o
   2  13   4         17.55         13.43         3.03 o
   3  13   4        149.28        138.62         6.99 o
   4  13   4        132.66        138.13         7.01 o
   5  13   4         21.58         22.05         3.69 o
  -4  14   4         38.47         43.24         5.76 o
  -3  14   4         26.94         26.35         5.32 o
  -2  14   4         22.74         23.36         4.61 o
  -1  14   4        199.56        215.22        13.21 o
   0  14   4        718.12        755.04        24.81 o
   1  14   4        200.89        221.58        13.93 o
   2  14   4         22.20         17.79         4.07 o
   3  14   4         27.95         24.56         4.35 o
   4  14   4         36.45         38.25         6.70 o
  -4  15   4          1.02         -0.65         2.72 o
  -3  15   4          1.60          2.03         3.06 o
  -2  15   4         34.09         27.56         4.79 o
  -1  15   4        132.77        150.10        16.87 o
   0  15   4          7.21          3.90         4.93 o
   1  15   4        132.27        154.47        22.44 o
   2  15   4         33.81         28.67         5.46 o
   3  15   4          2.12          5.72         3.33 o
   4  15   4          0.73          0.80         3.20 o
  -3  16   4        192.60        240.92        13.08 o
  -2  16   4         70.01         57.85         7.63 o
  -1  16   4         98.96         97.71        12.98 o
   0  16   4          4.16          0.10         5.26 o
   1  16   4         97.03        121.66        39.26 o
   2  16   4         71.03         58.57         8.34 o
   3  16   4        195.52        233.66        12.44 o
  -1  17   4         98.56        112.95        35.27 o
   0  17   4         45.11         54.29        19.78 o
   1  17   4        101.90        139.14        14.06 o
   1   0   5       1179.00       1226.22        15.38 o
   2   0   5         12.37         21.43         1.60 o
   3   0   5        748.90        764.63        13.48 o
   4   0   5         12.43         17.75         1.99 o
   5   0   5        864.12        853.20        16.01 o
   6   0   5          0.10          0.31         1.53 o
   7   0   5        179.71        198.84         7.98 o
   8   0   5         18.66         14.86         2.84 o
  -8   1   5         70.58         72.87         5.23 o
  -7   1   5         48.89         59.47         5.78 o
  -6   1   5        206.83        198.02         6.12 o
  -5   1   5         51.13         55.46         2.81 o
  -4   1   5         82.78         85.66         3.36 o
  -3   1   5        680.51        704.83        12.08 o
  -2   1   5       2602.19       2744.89        38.05 o
  -1   1   5        944.32        896.16        12.06 o
   0   1   5       1015.60       1043.31        16.48 o
   1   1   5        961.89        915.35        12.09 o
   2   1   5       2613.62       2745.47        38.07 o
   3   1   5        687.44        725.12        12.76 o
   4   1   5         84.56         85.52         3.37 o
   5   1   5         53.62         56.32         3.61 o
   6   1   5        205.10        192.50         5.95 o
   7   1   5         47.63         60.26         5.06 o
   8   1   5         71.11         78.81         5.33 o
  -8   2   5          1.85         -0.94         2.54 o
  -7   2   5        122.31        136.74         6.27 o
  -6   2   5          3.32          1.57         1.48 o
  -5   2   5         51.51         54.24         3.00 o
  -4   2   5        340.87        322.75         7.12 o
  -3   2   5         56.49         47.83         2.16 o
  -2   2   5        137.68        161.44         3.04 o
  -1   2   5       2772.33       2865.34        34.47 o
   0   2   5          5.06          8.31         1.01 o
   1   2   5       2782.61       2839.13        34.54 o
   2   2   5        146.06        167.73         3.37 o
   3   2   5         52.54         45.55         2.20 o
   4   2   5        334.79        327.66         9.25 o
   5   2   5         52.76         60.73         3.19 o
   6   2   5          3.63          4.90         1.77 o
   7   2   5        121.23        128.33         6.42 o
   8   2   5          1.98         -0.10         3.03 o
  -7   3   5         73.48         76.24         3.98 o
  -6   3   5         53.09         55.58         3.43 o
  -5   3   5        299.30        292.13         6.88 o
  -4   3   5        136.18        120.46         3.55 o
  -3   3   5        305.25        271.54         4.97 o
  -2   3   5       1639.61       1630.05        21.63 o
  -1   3   5        776.87        758.36        10.82 o
   0   3   5        703.59        638.25         9.77 o
   1   3   5        773.02        753.63        10.41 o
   2   3   5       1670.71       1677.06        23.53 o
   3   3   5        303.05        269.87         5.59 o
   4   3   5        137.91        124.62         3.67 o
   5   3   5        293.62        285.80         7.51 o
   6   3   5         57.19         54.54         3.51 o
   7   3   5         72.71         87.60         5.29 o
  -7   4   5         31.76         33.74         2.93 o
  -6   4   5        210.27        191.34         6.07 o
  -5   4   5         45.33         41.53         2.88 o
  -4   4   5        194.97        189.47         5.03 o
  -3   4   5        228.98        217.98         4.52 o
  -2   4   5        635.60        654.03         9.53 o
  -1   4   5        308.73        298.96         5.16 o
   0   4   5       1711.28       1663.82        21.61 o
   1   4   5        303.54        297.59         5.22 o
   2   4   5        631.89        647.11         8.97 o
   3   4   5        230.34        214.75         5.21 o
   4   4   5        193.63        188.55         5.86 o
   5   4   5         48.00         41.20         3.12 o
   6   4   5        208.68        202.19         7.31 o
   7   4   5         32.40         34.28         3.94 o
  -7   5   5         78.50         87.47         4.56 o
  -6   5   5         51.49         48.29         3.53 o
  -5   5   5        556.39        537.68        11.49 o
  -4   5   5         47.45         50.52         3.04 o
  -3   5   5         98.18        100.40         4.17 o
  -2   5   5          7.21          8.89         0.94 o
  -1   5   5       1237.78       1216.65        17.76 o
   0   5   5        656.78        591.72         8.01 o
   1   5   5       1226.86       1190.96        16.97 o
   2   5   5          7.07         10.75         1.04 o
   3   5   5        105.68        110.60         5.51 o
   4   5   5         48.59         57.95         3.60 o
   5   5   5        557.84        541.49        12.80 o
   6   5   5         50.57         47.31         3.52 o
   7   5   5         77.35         83.17         5.33 o
  -7   6   5         36.15         36.98         3.51 o
  -6   6   5          3.90          0.71         1.77 o
  -5   6   5          9.00          4.89         1.87 o
  -4   6   5        466.24        447.85         9.81 o
  -3   6   5          9.20         11.02         1.83 o
  -2   6   5         86.74         74.61         2.42 o
  -1   6   5         85.28         84.70         2.73 o
   0   6   5        911.18        891.41        12.13 o
   1   6   5         87.70         87.90         2.49 o
   2   6   5         87.72         75.67         2.24 o
   3   6   5          7.71          8.72         1.21 o
   4   6   5        465.89        450.35        11.00 o
   5   6   5          9.84          6.50         2.00 o
   6   6   5          4.09          4.61         1.93 o
   7   6   5         37.22         38.95         4.27 o
  -7   7   5         50.50         51.82         3.88 o
  -6   7   5         10.50          5.57         2.16 o
  -5   7   5        298.26        276.10         7.66 o
  -4   7   5         48.27         57.77         3.52 o
  -3   7   5        637.01        633.90        10.83 o
  -2   7   5        312.16        300.25         6.58 o
  -1   7   5        794.06        784.21        11.72 o
   0   7   5          4.64         13.32         1.26 o
   1   7   5        778.43        778.04        13.23 o
   2   7   5        307.71        301.44         7.75 o
   3   7   5        651.07        655.06        12.41 o
   4   7   5         50.76         58.40         3.68 o
   5   7   5        299.02        278.77         8.49 o
   6   7   5          9.88          9.21         2.36 o
   7   7   5         51.29         49.00         4.18 o
  -7   8   5         36.72         44.80         4.11 o
  -6   8   5         42.51         39.91         3.79 o
  -5   8   5         80.34         82.79         4.56 o
  -4   8   5        547.87        530.93        11.52 o
  -3   8   5         98.02         96.56         3.94 o
  -2   8   5         80.82         87.59         3.41 o
  -1   8   5        340.82        342.63         9.36 o
   0   8   5        340.02        321.79         6.61 o
   1   8   5        349.69        344.13         6.59 o
   2   8   5         82.89         85.20         3.35 o
   3   8   5         95.72         99.38         3.87 o
   4   8   5        544.21        526.55        13.25 o
   5   8   5         79.86         70.55         4.79 o
   6   8   5         42.87         40.91         3.85 o
   7   8   5         35.61         34.20         3.52 o
  -6   9   5        124.38        131.06         6.20 o
  -5   9   5         19.86         19.17         3.02 o
  -4   9   5        229.77        211.56         7.04 o
  -3   9   5         54.33         52.99         3.48 o
  -2   9   5        257.85        244.00         6.53 o
  -1   9   5        287.96        274.42         6.40 o
   0   9   5         13.82         11.80         1.88 o
   1   9   5        283.79        276.86         6.57 o
   2   9   5        264.34        251.18         6.28 o
   3   9   5         51.68         63.08         4.46 o
   4   9   5        233.86        216.17         6.19 o
   5   9   5         18.74         17.50         2.93 o
   6   9   5        126.21        137.25         6.19 o
  -6  10   5         45.45         35.39         4.29 o
  -5  10   5        122.54        127.82        10.61 o
  -4  10   5         35.25         34.67         3.99 o
  -3  10   5        692.08        680.17        13.98 o
  -2  10   5        628.88        610.74        12.83 o
  -1  10   5          1.53          1.85         1.68 o
   0  10   5        170.59        156.90         5.19 o
   1  10   5          2.33          0.54         1.64 o
   2  10   5        635.33        599.54        13.45 o
   3  10   5        690.98        690.32        13.99 o
   4  10   5         36.19         32.13         2.85 o
   5  10   5        122.28        130.77         5.96 o
   6  10   5         46.95         43.50         4.98 o
  -6  11   5         43.37         36.54         4.16 o
  -5  11   5         22.65         26.49         3.74 o
  -4  11   5         17.00         13.49         2.26 o
  -3  11   5         73.93         68.33         4.99 o
  -2  11   5        650.57        643.10        16.54 o
  -1  11   5         12.27         16.61         2.84 o
   0  11   5          8.67          7.62         2.25 o
   1  11   5         11.45         10.03         2.47 o
   2  11   5        646.89        625.50        15.01 o
   3  11   5         75.06         69.41         4.64 o
   4  11   5         16.37         13.07         2.48 o
   5  11   5         23.11         16.87         3.07 o
   6  11   5         42.10         36.25         4.57 o
  -5  12   5         21.14         22.68         4.51 o
  -4  12   5          0.75          1.19         2.81 o
  -3  12   5        109.60        113.06         6.28 o
  -2  12   5         10.18          9.26         2.94 o
  -1  12   5        697.96        728.41        21.16 o
   0  12   5        222.21        258.46        13.89 o
   1  12   5        699.86        749.93        17.39 o
   2  12   5         11.72         12.06         3.04 o
   3  12   5        109.39        119.74         6.31 o
   4  12   5          0.71         -0.05         2.08 o
   5  12   5         19.05         22.85         4.52 o
  -5  13   5         66.68         88.34         7.04 o
  -4  13   5         27.08         27.72         4.56 o
  -3  13   5         52.56         42.83         6.22 o
  -2  13   5        312.28        332.58        11.38 o
  -1  13   5          9.60          8.49         3.95 o
   0  13   5          0.53         -2.40         3.13 o
   1  13   5          8.48         11.60         3.28 o
   2  13   5        314.29        318.24        12.32 o
   3  13   5         53.70         52.37         4.76 o
   4  13   5         27.32         28.52         5.17 o
   5  13   5         66.88         57.31         6.59 o
  -4  14   5         19.55         22.18         3.76 o
  -3  14   5         19.26         22.19         3.83 o
  -2  14   5         56.24         67.52         6.41 o
  -1  14   5        248.23        275.54        17.66 o
   0  14   5        327.73        349.16        16.39 o
   1  14   5        251.67        268.81        15.92 o
   2  14   5         55.30         57.63         5.59 o
   3  14   5         17.81         12.46         4.29 o
   4  14   5         19.31         18.05         4.00 o
  -3  15   5        151.02        168.67         9.06 o
  -2  15   5         45.58         41.93         6.75 o
  -1  15   5        102.06         92.18        18.81 o
   0  15   5         16.08         13.02         6.56 o
   1  15   5        104.69        108.18        19.67 o
   2  15   5         42.60         41.95         6.10 o
   3  15   5        148.44        170.14        10.06 o
  -2  16   5          3.12         -3.49         3.49 o
  -1  16   5         33.57         27.26         8.29 o
   0  16   5        230.24        299.51        17.52 o
   1  16   5         33.14         26.63         8.55 o
   2  16   5          2.84         -2.67         3.48 o
  -1  17   5         83.91         57.94        11.05 o
   0  17   5         72.80         52.57        11.40 o
   1  17   5         83.60         79.43        12.11 o
   0   0   6       2879.91       3038.66        61.59 o
   1   0   6       3499.59       3596.20        45.06 o
   2   0   6        397.83        415.61         6.87 o
   3   0   6         74.73        106.95         3.30 o
   4   0   6          3.27          2.71         1.36 o
   5   0   6        495.76        517.08        11.02 o
   6   0   6        116.79        116.24         5.76 o
   7   0   6         30.14         29.51         3.08 o
   8   0   6          0.02          1.03         2.66 o
  -8   1   6         58.68         68.42        11.98 o
  -7   1   6        140.19        143.90         5.48 o
  -6   1   6         30.65         34.15         2.95 o
  -5   1   6         23.48         24.94         3.11 o
  -4   1   6        139.78        128.25         4.31 o
  -3   1   6         87.76         92.87         2.83 o
  -2   1   6        580.37        602.71         9.67 o
  -1   1   6       1104.99       1132.87        15.00 o
   0   1   6       1644.50       1591.45        24.74 o
   1   1   6       1107.33       1134.13        13.85 o
   2   1   6        581.75        595.70         9.67 o
   3   1   6         85.11         92.75         3.01 o
   4   1   6        147.60        140.44         4.66 o
   5   1   6         22.28         21.77         2.67 o
   6   1   6         30.62         30.06         2.88 o
   7   1   6        138.10        154.78         5.78 o
   8   1   6         62.33         81.20        19.02 o
  -7   2   6        114.45        119.29         4.97 o
  -6   2   6        333.86        304.76         7.55 o
  -5   2   6         83.69         84.43         3.45 o
  -4   2   6         96.81         96.05         3.07 o
  -3   2   6        225.53        217.67         4.47 o
  -2   2   6         31.38         24.02         1.32 o
  -1   2   6         81.82        102.31         2.07 o
   0   2   6        116.00        103.98         3.29 o
   1   2   6         89.73        109.26         2.20 o
   2   2   6         33.93         32.57         1.43 o
   3   2   6        226.07        221.24         5.11 o
   4   2   6         97.20        105.44         4.08 o
   5   2   6         78.75         78.37         3.65 o
   6   2   6        334.23        318.19         8.32 o
   7   2   6        114.38        114.29         5.04 o
  -7   3   6          5.70          1.67         1.97 o
  -6   3   6         37.36         38.50         3.20 o
  -5   3   6         70.75         86.93         3.52 o
  -4   3   6        787.98        777.81        12.86 o
  -3   3   6        643.27        661.71         9.83 o
  -2   3   6        355.67        391.35         6.23 o
  -1   3   6       1134.49       1137.60        15.01 o
   0   3   6        134.82        128.82         3.06 o
   1   3   6       1123.58       1117.25        15.78 o
   2   3   6        359.56        393.23         6.48 o
   3   3   6        630.06        643.96        10.56 o
   4   3   6        788.19        768.14        13.84 o
   5   3   6         69.62         82.52         3.76 o
   6   3   6         37.51         42.31         3.90 o
   7   3   6          6.55          6.03         1.90 o
  -7   4   6         43.98         52.10         3.77 o
  -6   4   6         28.47         39.47         3.32 o
  -5   4   6        210.64        201.27         5.85 o
  -4   4   6        237.67        227.87         5.66 o
  -3   4   6          8.38          6.60         1.24 o
  -2   4   6       2342.84       2408.76        30.92 o
  -1   4   6        150.16        145.47         2.97 o
   0   4   6          4.48          9.78         0.97 o
   1   4   6        154.28        146.90         3.08 o
   2   4   6       2332.51       2371.58        32.10 o
   3   4   6          9.71          9.79         1.26 o
   4   4   6        234.78        222.82         6.64 o
   5   4   6        213.88        187.72         6.30 o
   6   4   6         29.58         24.84         2.92 o
   7   4   6         42.50         51.74         4.47 o
  -7   5   6         65.27         61.29         4.18 o
  -6   5   6         86.53         73.77         4.15 o
  -5   5   6        104.23         99.60         4.25 o
  -4   5   6         11.14          7.39         1.70 o
  -3   5   6        186.59        170.38         6.69 o
  -2   5   6        611.34        627.64         8.94 o
  -1   5   6       1374.03       1479.60        20.67 o
   0   5   6         26.55         26.90         1.40 o
   1   5   6       1412.58       1497.71        19.97 o
   2   5   6        613.10        626.23        10.40 o
   3   5   6        189.91        161.35         4.69 o
   4   5   6         11.62          6.13         1.94 o
   5   5   6        111.51        111.80         4.88 o
   6   5   6         86.69         66.83         4.22 o
   7   5   6         67.72         60.25         4.06 o
  -7   6   6         23.73         20.60         3.04 o
  -6   6   6         19.83         22.84         2.86 o
  -5   6   6        102.49         92.56         5.55 o
  -4   6   6        187.26        165.49         5.25 o
  -3   6   6        106.57        107.37         4.12 o
  -2   6   6         56.27         44.29         1.99 o
  -1   6   6        150.84        153.93         3.69 o
   0   6   6          0.85          1.41         0.74 o
   1   6   6        147.04        155.98         4.41 o
   2   6   6         65.57         49.31         1.97 o
   3   6   6        104.39        115.82         4.60 o
   4   6   6        186.55        162.29         5.83 o
   5   6   6         99.82         93.27         4.69 o
   6   6   6         18.66         22.52         2.74 o
   7   6   6         23.39         19.05         3.10 o
  -7   7   6         30.21         18.00         2.75 o
  -6   7   6         68.85         74.69         5.07 o
  -5   7   6        147.35        144.39         6.37 o
  -4   7   6        253.02        235.45         6.63 o
  -3   7   6        136.40        137.11         5.84 o
  -2   7   6        374.71        387.59         8.35 o
  -1   7   6         82.87         76.98         2.63 o
   0   7   6         67.58         61.35         2.53 o
   1   7   6         77.36         67.74         2.43 o
   2   7   6        367.88        372.91         9.54 o
   3   7   6        144.17        149.68         4.50 o
   4   7   6        255.20        234.95         7.43 o
   5   7   6        147.66        144.73         8.39 o
   6   7   6         69.74         63.50         4.51 o
   7   7   6         29.07         22.39         3.49 o
  -7   8   6         88.35         87.18         5.57 o
  -6   8   6        210.45        212.95         7.68 o
  -5   8   6         33.15         34.75         3.62 o
  -4   8   6        201.97        187.81         6.04 o
  -3   8   6        464.31        479.12        11.96 o
  -2   8   6        534.39        530.97        10.08 o
  -1   8   6        278.08        257.27         6.14 o
   0   8   6          2.41          2.22         1.29 o
   1   8   6        272.29        248.86         7.19 o
   2   8   6        523.25        512.05        10.11 o
   3   8   6        469.67        472.51        10.16 o
   4   8   6        202.03        186.28         6.98 o
   5   8   6         35.08         37.16         3.86 o
   6   8   6        210.00        225.23         8.84 o
   7   8   6         87.91         83.43         4.99 o
  -6   9   6         15.84         17.59         3.10 o
  -5   9   6          3.44          2.50         2.22 o
  -4   9   6        299.54        282.57        10.84 o
  -3   9   6        142.18        152.38         5.44 o
  -2   9   6         50.15         46.54         3.42 o
  -1   9   6        167.81        159.99         4.97 o
   0   9   6       1332.14       1310.54        22.59 o
   1   9   6        167.08        161.43         4.54 o
   2   9   6         52.37         49.83         3.35 o
   3   9   6        143.31        160.12         5.58 o
   4   9   6        304.03        289.29         8.44 o
   5   9   6          4.37          3.76         2.38 o
   6   9   6         16.03         18.62         3.23 o
  -6  10   6         45.81         42.32         4.63 o
  -5  10   6         83.85         89.03         5.66 o
  -4  10   6        229.32        245.06         8.71 o
  -3  10   6        102.28        101.63         4.67 o
  -2  10   6         32.76         34.42         4.37 o
  -1  10   6        256.70        241.79         7.92 o
   0  10   6         31.64         41.61         3.50 o
   1  10   6        264.08        263.41         8.08 o
   2  10   6         33.29         28.37         3.06 o
   3  10   6        103.11         93.36         4.84 o
   4  10   6        227.47        237.80         8.75 o
   5  10   6         80.89         70.15         5.15 o
   6  10   6         45.61         44.46         5.04 o
  -6  11   6         47.36         45.09         5.57 o
  -5  11   6        163.10        182.34         8.02 o
  -4  11   6          3.68          4.10         2.99 o
  -3  11   6         43.35         40.06         4.01 o
  -2  11   6         54.66         59.08         5.08 o
  -1  11   6        223.67        214.72         8.41 o
   0  11   6         43.65         41.13         3.68 o
   1  11   6        219.95        211.99         7.45 o
   2  11   6         56.09         61.99         4.83 o
   3  11   6         44.89         38.14         4.32 o
   4  11   6          3.45          5.28         2.33 o
   5  11   6        160.50        162.41         8.66 o
   6  11   6         47.85         41.05         5.11 o
  -5  12   6         52.15         48.22         7.98 o
  -4  12   6          2.93          0.88         2.86 o
  -3  12   6        106.39         97.59         5.81 o
  -2  12   6         51.80         47.25         4.75 o
  -1  12   6        451.76        487.37        14.10 o
   0  12   6         14.98         16.62         4.40 o
   1  12   6        456.72        474.37        15.04 o
   2  12   6         52.15         47.33         4.59 o
   3  12   6        108.05         94.57         5.63 o
   4  12   6          3.26         -0.57         2.23 o
   5  12   6         52.31         48.99         6.59 o
  -5  13   6         99.51         99.01         7.24 o
  -4  13   6        154.62        180.49        10.11 o
  -3  13   6         72.85         70.76         5.79 o
  -2  13   6          5.32          1.25         2.64 o
  -1  13   6        105.91        117.19         7.41 o
   0  13   6         43.01         32.17         9.34 o
   1  13   6        107.79        125.91         7.98 o
   2  13   6          5.25          0.29         2.66 o
   3  13   6         72.02         74.58         6.86 o
   4  13   6        156.34        150.68        11.96 o
   5  13   6        100.19        109.15        10.15 o
  -4  14   6         60.48         76.52         5.34 o
  -3  14   6         19.85         13.59         3.32 o
  -2  14   6        216.95        219.96        11.76 o
  -1  14   6          9.78          9.05         4.54 o
   0  14   6         80.70         84.58         8.80 o
   1  14   6         11.04          8.31         4.09 o
   2  14   6        215.73        222.98        12.09 o
   3  14   6         20.71         15.98         4.16 o
   4  14   6         61.59         69.82         5.96 o
  -3  15   6         36.77         40.40         7.28 o
  -2  15   6         80.64         66.01         8.92 o
  -1  15   6         70.15         53.06         9.32 o
   0  15   6         53.71         49.61         6.73 o
   1  15   6         71.99         56.91         7.22 o
   2  15   6         80.10         66.84        17.23 o
   3  15   6         37.83         30.67         4.67 o
  -2  16   6         48.71         50.02        12.87 o
  -1  16   6         81.20         78.44         8.99 o
   0  16   6          4.47         -2.03         3.41 o
   1  16   6         81.53         82.01        24.71 o
   2  16   6         48.14         54.84         9.89 o
   1   0   7         11.40         19.82         1.03 o
   2   0   7        360.26        413.01         6.95 o
   3   0   7        648.77        603.39        10.76 o
   4   0   7          0.60         -0.94         1.24 o
   5   0   7         11.33          8.36         1.91 o
   6   0   7        227.08        211.10         7.50 o
   7   0   7         21.53         21.68         4.18 o
  -7   1   7         30.22         30.46         3.25 o
  -6   1   7         38.13         39.96         3.75 o
  -5   1   7         51.42         55.98         3.39 o
  -4   1   7        413.87        410.09         8.97 o
  -3   1   7        153.70        154.78         5.29 o
  -2   1   7       1324.13       1306.52        17.33 o
  -1   1   7        995.20       1043.91        13.40 o
   0   1   7        284.15        265.70         5.01 o
   1   1   7       1003.32       1040.26        12.96 o
   2   1   7       1293.87       1281.83        16.69 o
   3   1   7        150.46        147.96         4.11 o
   4   1   7        412.16        412.92         9.46 o
   5   1   7         52.58         53.13         3.90 o
   6   1   7         38.94         45.99         4.11 o
   7   1   7         29.66         27.47         3.10 o
  -7   2   7         41.46         46.81         3.69 o
  -6   2   7          6.30          6.00         2.34 o
  -5   2   7        225.23        214.44         5.58 o
  -4   2   7        460.05        462.46         9.31 o
  -3   2   7         19.75         20.07         1.49 o
  -2   2   7        764.07        819.82        11.91 o
  -1   2   7        230.31        222.98         3.51 o
   0   2   7       1137.29       1166.27        17.86 o
   1   2   7        226.36        218.10         3.65 o
   2   2   7        760.41        799.74        11.93 o
   3   2   7         16.61         15.15         1.69 o
   4   2   7        470.06        464.29         9.75 o
   5   2   7        221.62        201.84         7.09 o
   6   2   7          6.05          6.80         2.43 o
   7   2   7         42.87         41.03         3.72 o
  -7   3   7         99.03        100.17         6.14 o
  -6   3   7        162.08        169.73         5.62 o
  -5   3   7         75.97         78.87         3.60 o
  -4   3   7         68.71         64.46         2.71 o
  -3   3   7        159.57        156.14         3.70 o
  -2   3   7         46.50         46.77         1.87 o
  -1   3   7         23.32         25.99         1.22 o
   0   3   7         49.38         64.84         2.07 o
   1   3   7         27.04         29.99         1.32 o
   2   3   7         54.07         55.63         2.05 o
   3   3   7        168.14        168.03         4.65 o
   4   3   7         69.19         64.67         2.70 o
   5   3   7         78.80         80.22         3.91 o
   6   3   7        160.78        166.95         5.82 o
   7   3   7        102.15         99.02         5.08 o
  -7   4   7         54.64         54.75         4.43 o
  -6   4   7         23.19         19.54         2.74 o
  -5   4   7         62.47         62.89         3.53 o
  -4   4   7        230.58        229.99         6.02 o
  -3   4   7         15.19         14.66         1.72 o
  -2   4   7         85.93         79.60         2.28 o
  -1   4   7         39.16         39.24         1.53 o
   0   4   7       1008.48       1020.21        14.69 o
   1   4   7         39.22         39.12         1.68 o
   2   4   7         85.20         75.30         2.53 o
   3   4   7         14.20         12.03         1.65 o
   4   4   7        221.61        220.69         6.67 o
   5   4   7         61.63         61.49         4.73 o
   6   4   7         23.17         20.46         2.67 o
   7   4   7         54.42         59.03         4.01 o
  -7   5   7         26.61         26.91         3.34 o
  -6   5   7         17.33         16.48         2.53 o
  -5   5   7         97.95         91.72         4.16 o
  -4   5   7         73.87         65.58         3.34 o
  -3   5   7        193.01        179.46         5.06 o
  -2   5   7        103.86        120.93         3.63 o
  -1   5   7        482.78        469.06         8.07 o
   0   5   7         35.55         42.35         1.62 o
   1   5   7        473.12        443.30         7.95 o
   2   5   7        107.76        121.43         3.45 o
   3   5   7        200.38        188.40         5.15 o
   4   5   7         74.59         69.58         4.13 o
   5   5   7         98.23         98.77         4.68 o
   6   5   7         17.16         14.65         2.64 o
   7   5   7         28.65         22.28         3.50 o
  -7   6   7         31.29         32.46         3.68 o
  -6   6   7         38.60         35.97         3.51 o
  -5   6   7         49.59         47.16         3.58 o
  -4   6   7         43.79         61.08         3.47 o
  -3   6   7        108.42        113.64         4.08 o
  -2   6   7        419.67        398.19         6.96 o
  -1   6   7        102.62         97.93         2.83 o
   0   6   7         96.31         83.71         2.74 o
   1   6   7        103.42        103.85         2.97 o
   2   6   7        419.61        401.19         7.46 o
   3   6   7        109.03        115.44         4.67 o
   4   6   7         43.02         53.57         3.75 o
   5   6   7         49.30         47.13         3.86 o
   6   6   7         38.27         36.14         5.69 o
   7   6   7         31.33         36.51         4.21 o
  -7   7   7         45.37         54.84         4.40 o
  -6   7   7         31.72         25.14         3.58 o
  -5   7   7         67.43         64.96         4.73 o
  -4   7   7        282.08        273.81         7.85 o
  -3   7   7        273.32        276.41         7.56 o
  -2   7   7          7.54          7.09         1.57 o
  -1   7   7        339.43        342.69         7.33 o
   0   7   7        318.84        300.45         8.98 o
   1   7   7        340.25        333.86         6.70 o
   2   7   7          8.09          6.68         1.51 o
   3   7   7        269.47        274.51         6.22 o
   4   7   7        282.75        261.06         8.17 o
   5   7   7         70.53         63.13         4.50 o
   6   7   7         32.47         23.07         4.60 o
   7   7   7         45.71         51.69         5.07 o
  -6   8   7         33.00         30.16         3.68 o
  -5   8   7         42.73         43.60         3.99 o
  -4   8   7         15.51         31.13         3.33 o
  -3   8   7        265.94        247.26         7.86 o
  -2   8   7          1.03          0.25         1.32 o
  -1   8   7        686.61        670.30        12.95 o
   0   8   7         60.75         48.99         3.28 o
   1   8   7        683.05        669.75        11.60 o
   2   8   7          1.12          0.33         1.49 o
   3   8   7        266.03        242.22         6.76 o
   4   8   7         14.60         19.04         2.95 o
   5   8   7         42.93         39.65         3.93 o
   6   8   7         32.62         33.32         3.79 o
  -6   9   7         16.60         13.61         3.08 o
  -5   9   7         22.22         20.47         3.35 o
  -4   9   7         81.64         75.47         4.86 o
  -3   9   7        327.11        298.13         8.00 o
  -2   9   7        245.40        253.66         7.89 o
  -1   9   7         62.27         58.95         3.50 o
   0   9   7          1.49          0.05         1.68 o
   1   9   7         66.03         62.40         3.28 o
   2   9   7        256.23        267.08         7.98 o
   3   9   7        318.54        289.71         8.49 o
   4   9   7         82.04         75.58         5.01 o
   5   9   7         23.53         21.16         3.31 o
   6   9   7         16.97          9.88         2.92 o
  -6  10   7         44.62         49.91         4.96 o
  -5  10   7        155.52        189.14         7.95 o
  -4  10   7        181.94        179.92         8.33 o
  -3  10   7         68.89         61.68         5.08 o
  -2  10   7        175.62        176.28         8.31 o
  -1  10   7        100.42        112.96         5.71 o
   0  10   7         14.27         10.87         2.29 o
   1  10   7         94.02         95.17         4.93 o
   2  10   7        175.06        172.30         6.53 o
   3  10   7         66.40         54.98         4.39 o
   4  10   7        188.13        186.65         8.66 o
   5  10   7        155.17        171.83        10.63 o
   6  10   7         45.20         32.83         4.46 o
  -5  11   7         27.47         26.40         4.30 o
  -4  11   7        119.85        123.85         7.61 o
  -3  11   7         23.54         22.37         3.29 o
  -2  11   7         19.46         29.78         4.00 o
  -1  11   7        158.15        166.96         7.36 o
   0  11   7         52.01         42.74         3.81 o
   1  11   7        157.06        164.58         7.20 o
   2  11   7         19.54         24.74         3.23 o
   3  11   7         24.31         29.96         3.68 o
   4  11   7        120.65        127.26         5.78 o
   5  11   7         27.79         19.68         4.19 o
  -5  12   7        125.58        154.77        10.84 o
  -4  12   7         16.27          8.32         3.47 o
  -3  12   7          4.44          3.06         2.42 o
  -2  12   7        134.56        139.73         7.53 o
  -1  12   7        110.25        126.04         6.71 o
   0  12   7         81.96         82.77         7.24 o
   1  12   7        107.47        121.31         6.89 o
   2  12   7        134.71        142.09         6.94 o
   3  12   7          4.31          5.29         2.59 o
   4  12   7         16.05         11.59         2.68 o
   5  12   7        124.63        153.45         8.57 o
  -5  13   7         17.44         11.60         7.99 o
  -4  13   7          8.08          2.99         3.37 o
  -3  13   7         49.40         49.20         4.95 o
  -2  13   7        282.77        286.15        11.75 o
  -1  13   7         38.50         36.45         5.25 o
   0  13   7        132.27        120.51        10.21 o
   1  13   7         39.41         39.93         4.71 o
   2  13   7        286.54        305.58        10.77 o
   3  13   7         49.67         55.22         4.88 o
   4  13   7          7.79          3.56         2.63 o
   5  13   7         17.87         19.78        19.78 o
  -4  14   7         10.97          8.10         2.85 o
  -3  14   7         42.87         35.33         4.92 o
  -2  14   7         42.20         40.46         7.53 o
  -1  14   7          4.59          7.09         3.80 o
   0  14   7         24.66         18.22         4.58 o
   1  14   7          4.09          6.38         3.55 o
   2  14   7         42.85         36.05         4.52 o
   3  14   7         44.95         33.86         4.49 o
   4  14   7         10.88          8.08         3.35 o
  -3  15   7         11.92         24.58         4.96 o
  -2  15   7         23.95         23.45         4.87 o
  -1  15   7         16.66          7.24         4.46 o
   0  15   7        197.19        218.98        13.40 o
   1  15   7         15.41         12.31         4.22 o
   2  15   7         26.40         25.19         5.98 o
   3  15   7         11.37         17.83         4.22 o
  -2  16   7          1.46         -1.04         6.66 o
  -1  16   7          0.58          5.13         4.00 o
   0  16   7        126.46        168.32        11.71 o
   1  16   7          0.68          6.27         4.52 o
   2  16   7          1.57         11.31         5.90 o
   0   0   8       2770.29       2972.13        61.65 o
   1   0   8        762.32        766.59        10.23 o
   2   0   8        699.61        710.12         9.92 o
   3   0   8        389.69        374.25         8.15 o
   4   0   8         86.30         84.35         3.61 o
   5   0   8        304.12        298.33         7.35 o
   6   0   8         53.81         55.69         4.24 o
   7   0   8        207.79        218.44         8.73 o
  -7   1   8         46.96         38.26         4.54 o
  -6   1   8          0.30         -0.92         1.80 o
  -5   1   8        145.25        162.58         5.11 o
  -4   1   8        377.66        340.53         7.75 o
  -3   1   8        896.18        924.41        15.48 o
  -2   1   8        236.92        238.95         4.23 o
  -1   1   8         43.41         49.61         1.51 o
   0   1   8       5885.49       5944.23        84.27 o
   1   1   8         45.52         53.71         1.51 o
   2   1   8        238.61        238.60         4.38 o
   3   1   8        898.07        925.43        14.75 o
   4   1   8        386.68        383.08         8.42 o
   5   1   8        145.59        156.30         8.14 o
   6   1   8          0.34          1.77         2.02 o
   7   1   8         46.83         42.92         4.68 o
  -7   2   8         56.73         53.09         3.84 o
  -6   2   8         39.76         45.48         3.25 o
  -5   2   8        361.21        356.10         9.26 o
  -4   2   8         31.15         27.28         2.45 o
  -3   2   8        401.50        371.80         6.70 o
  -2   2   8       1432.30       1518.00        21.23 o
  -1   2   8        537.81        590.53         8.37 o
   0   2   8        157.40        154.64         5.31 o
   1   2   8        559.45        608.51         8.10 o
   2   2   8       1454.21       1540.34        20.44 o
   3   2   8        397.52        368.42         7.59 o
   4   2   8         31.83         30.80         2.66 o
   5   2   8        353.39        349.72        10.26 o
   6   2   8         41.74         42.85         4.19 o
   7   2   8         54.96         55.25         4.65 o
  -7   3   8         35.26         39.21         3.60 o
  -6   3   8         88.13         97.75         4.31 o
  -5   3   8        138.20        133.62         4.59 o
  -4   3   8         27.73         28.46         2.30 o
  -3   3   8        443.81        452.45         7.80 o
  -2   3   8         85.94        100.36         2.93 o
  -1   3   8         29.48         30.22         1.48 o
   0   3   8        120.31         99.94         2.70 o
   1   3   8         33.80         37.16         1.57 o
   2   3   8         87.60        103.11         2.79 o
   3   3   8        453.44        458.43         8.84 o
   4   3   8         30.44         27.62         2.43 o
   5   3   8        131.43        119.76         7.13 o
   6   3   8         89.44         96.68         4.45 o
   7   3   8         36.83         34.28         4.76 o
  -7   4   8         11.05         10.78         2.56 o
  -6   4   8         60.54         65.69         4.00 o
  -5   4   8         68.62         75.66         3.84 o
  -4   4   8         45.09         49.38         3.09 o
  -3   4   8        226.05        227.12         5.44 o
  -2   4   8       1390.28       1379.78        20.45 o
  -1   4   8        220.28        209.25         5.44 o
   0   4   8        422.47        439.43         7.48 o
   1   4   8        212.46        204.62         4.06 o
   2   4   8       1377.10       1368.01        21.61 o
   3   4   8        227.81        222.28         5.80 o
   4   4   8         44.54         44.77         3.52 o
   5   4   8         66.02         78.11         4.20 o
   6   4   8         56.76         56.33         5.34 o
   7   4   8         12.12          9.53         3.24 o
  -7   5   8          5.81          1.76         2.11 o
  -6   5   8         24.20         20.10         2.82 o
  -5   5   8        749.85        728.46        15.50 o
  -4   5   8         50.58         47.41         3.12 o
  -3   5   8        296.48        302.18         7.06 o
  -2   5   8        256.97        257.54         5.52 o
  -1   5   8        213.40        223.19         5.41 o
   0   5   8        399.10        395.18         8.84 o
   1   5   8        199.44        210.37         4.32 o
   2   5   8        254.21        255.20         5.99 o
   3   5   8        296.00        286.49         7.45 o
   4   5   8         48.45         50.08         3.85 o
   5   5   8        751.15        699.72        17.37 o
   6   5   8         23.95         21.78         2.89 o
   7   5   8          6.18          2.85         2.59 o
  -7   6   8          8.53          8.46         2.48 o
  -6   6   8        166.38        161.77         6.98 o
  -5   6   8         25.38         28.45         3.85 o
  -4   6   8         87.74         76.96         4.17 o
  -3   6   8          3.14          3.36         1.59 o
  -2   6   8        709.15        677.13        11.25 o
  -1   6   8         92.09         96.57         3.08 o
   0   6   8       1455.47       1464.83        23.09 o
   1   6   8         92.91         90.92         3.02 o
   2   6   8        705.96        675.71        12.45 o
   3   6   8          3.20          2.30         1.72 o
   4   6   8         88.93         85.03         4.43 o
   5   6   8         25.12         25.97         3.27 o
   6   6   8        170.59        163.38         6.57 o
   7   6   8          8.60          7.06         2.43 o
  -7   7   8         88.96        114.16         5.99 o
  -6   7   8         28.30         22.78         3.23 o
  -5   7   8        168.82        179.14         6.60 o
  -4   7   8         12.79         16.78         2.70 o
  -3   7   8        713.38        663.99        14.13 o
  -2   7   8          5.34          6.57         1.52 o
  -1   7   8        604.88        566.95        11.21 o
   0   7   8        219.61        226.37         8.83 o
   1   7   8        606.47        565.70        12.00 o
   2   7   8          5.15          6.73         1.61 o
   3   7   8        718.00        668.87        15.06 o
   4   7   8         12.37         13.41         2.59 o
   5   7   8        174.84        183.27         6.95 o
   6   7   8         28.72         20.89         3.23 o
   7   7   8         89.14        104.65         5.64 o
  -6   8   8         15.37         18.21         3.29 o
  -5   8   8         34.11         39.89         4.12 o
  -4   8   8         41.82         39.07         3.93 o
  -3   8   8        920.98        931.14        22.22 o
  -2   8   8        305.48        294.44         8.30 o
  -1   8   8        139.75        123.83         5.00 o
   0   8   8         15.27         17.09         2.39 o
   1   8   8        140.70        143.70         4.46 o
   2   8   8        293.31        289.58         8.31 o
   3   8   8        910.53        869.39        20.25 o
   4   8   8         41.79         42.38         4.09 o
   5   8   8         34.00         40.74         4.22 o
   6   8   8         13.23          9.75         2.64 o
  -6   9   8         11.55         14.16         3.23 o
  -5   9   8         51.91         59.91         5.93 o
  -4   9   8         32.44         25.26         4.72 o
  -3   9   8         20.72         20.47         3.85 o
  -2   9   8        309.13        299.12        10.45 o
  -1   9   8        539.27        534.09        12.38 o
   0   9   8         13.56          9.84         2.25 o
   1   9   8        552.07        571.63        11.26 o
   2   9   8        308.58        298.25         8.73 o
   3   9   8         19.42         17.38         2.98 o
   4   9   8         30.49         23.13         3.96 o
   5   9   8         53.75         50.44         6.51 o
   6   9   8         11.60         13.64         3.37 o
  -6  10   8         31.42         27.51         4.52 o
  -5  10   8        177.87        161.88         9.02 o
  -4  10   8          4.66          6.79         3.36 o
  -3  10   8        109.93        108.16         5.26 o
  -2  10   8         45.27         49.35         4.12 o
  -1  10   8        107.54        115.92         5.93 o
   0  10   8         64.87         81.13         4.49 o
   1  10   8        105.90        119.91         5.98 o
   2  10   8         46.45         51.23         4.23 o
   3  10   8        114.37        108.04         5.45 o
   4  10   8          5.02          3.93         3.19 o
   5  10   8        181.42        189.21         9.30 o
   6  10   8         32.25         27.70         4.25 o
  -5  11   8         19.63         17.06         4.06 o
  -4  11   8        295.13        312.34        12.46 o
  -3  11   8         45.35         29.80         3.65 o
  -2  11   8         86.57         89.37         7.51 o
  -1  11   8         52.02         49.34         4.90 o
   0  11   8       1146.86       1231.61        23.89 o
   1  11   8         50.01         60.49         5.15 o
   2  11   8         86.17         84.92         5.02 o
   3  11   8         46.45         34.00         3.97 o
   4  11   8        297.18        293.93        14.38 o
   5  11   8         18.73         15.30         3.97 o
  -5  12   8         14.07          4.15         5.47 o
  -4  12   8         20.55         13.20         4.13 o
  -3  12   8         96.91        115.65         6.15 o
  -2  12   8         15.53         12.91         3.49 o
  -1  12   8        162.89        183.11         8.05 o
   0  12   8        259.38        265.79        12.26 o
   1  12   8        167.82        156.87         7.53 o
   2  12   8         15.41         15.58         3.24 o
   3  12   8         94.57        109.40         8.66 o
   4  12   8         20.08         21.47         2.98 o
   5  12   8         13.96         10.65         3.68 o
  -4  13   8        127.77        150.97         9.00 o
  -3  13   8         31.79         23.63         3.67 o
  -2  13   8         14.82          5.62         3.87 o
  -1  13   8         67.75         68.96         6.37 o
   0  13   8        112.93        139.47        11.13 o
   1  13   8         67.57         70.90         8.60 o
   2  13   8         15.12          8.28         3.16 o
   3  13   8         31.30         20.53         3.70 o
   4  13   8        128.43        151.16         8.65 o
  -4  14   8         37.86         29.84         6.03 o
  -3  14   8         88.79         89.27         7.24 o
  -2  14   8         15.70         16.42         4.04 o
  -1  14   8         53.81         52.25         8.28 o
   0  14   8          1.67         -1.85         3.06 o
   1  14   8         51.36         48.93         6.50 o
   2  14   8         15.40         15.68         4.02 o
   3  14   8         90.93        103.29         9.69 o
   4  14   8         37.74         45.64         5.26 o
  -3  15   8        187.14        191.66        17.25 o
  -2  15   8          2.08          9.25         3.92 o
  -1  15   8         19.67         18.97         5.41 o
   0  15   8         54.88         56.45         7.08 o
   1  15   8         18.57         16.36         4.14 o
   2  15   8          1.89         -3.36         3.36 o
   3  15   8        186.14        186.83         8.86 o
  -1  16   8          6.45          4.06         4.86 o
   0  16   8         32.59         25.90         7.14 o
   1  16   8          6.47          4.36         4.42 o
   1   0   9       3062.23       3276.31        39.97 o
   2   0   9          0.75          1.38         0.85 o
   3   0   9        109.55         96.98         3.29 o
   4   0   9         28.71         24.83         2.43 o
   5   0   9        150.13        167.55         5.14 o
   6   0   9         39.51         40.96         3.75 o
   7   0   9        103.04         94.51         6.25 o
  -7   1   9         33.11         34.16         4.04 o
  -6   1   9        327.81        336.13        10.20 o
  -5   1   9        118.39        119.54         4.53 o
  -4   1   9        439.07        435.36        12.59 o
  -3   1   9        243.03        229.94         5.95 o
  -2   1   9       1080.63       1061.68        14.63 o
  -1   1   9        336.15        349.13         5.40 o
   0   1   9       1394.04       1445.66        21.94 o
   1   1   9        332.59        343.18         5.48 o
   2   1   9       1049.54       1035.07        14.64 o
   3   1   9        241.98        226.02         5.28 o
   4   1   9        441.29        444.40         9.13 o
   5   1   9        120.85        128.69         6.00 o
   6   1   9        329.44        331.44         9.56 o
   7   1   9         32.48         33.69         4.16 o
  -7   2   9         78.50         98.67         4.98 o
  -6   2   9        108.10        102.85         5.19 o
  -5   2   9          7.78          7.63         2.10 o
  -4   2   9        869.84        876.71        16.27 o
  -3   2   9        487.25        480.53         8.24 o
  -2   2   9         43.82         34.72         1.77 o
  -1   2   9       1417.53       1435.45        18.24 o
   0   2   9         22.58         10.13         1.29 o
   1   2   9       1414.14       1396.78        17.53 o
   2   2   9         46.24         39.17         1.76 o
   3   2   9        482.88        464.10         8.36 o
   4   2   9        873.48        866.36        16.66 o
   5   2   9          9.44         13.69         3.01 o
   6   2   9        108.17        110.94         5.73 o
   7   2   9         76.40         82.76         6.00 o
  -7   3   9         45.46         50.40         4.18 o
  -6   3   9        183.08        190.82         6.53 o
  -5   3   9        269.84        256.03         7.28 o
  -4   3   9        113.22        110.25         4.01 o
  -3   3   9        248.54        240.97         5.76 o
  -2   3   9        910.48        909.92        14.20 o
  -1   3   9         64.25         70.42         2.08 o
   0   3   9        191.08        176.20         3.89 o
   1   3   9         59.29         67.10         2.09 o
   2   3   9        906.75        905.28        13.03 o
   3   3   9        246.47        238.24         5.97 o
   4   3   9        109.87        107.09         4.43 o
   5   3   9        276.88        261.37         9.21 o
   6   3   9        182.82        183.07         6.30 o
   7   3   9         44.17         52.45         3.79 o
  -7   4   9          5.02          7.80         2.29 o
  -6   4   9         22.57         20.49         3.50 o
  -5   4   9        120.72        120.16         4.96 o
  -4   4   9        610.26        604.53        13.04 o
  -3   4   9         84.62         76.55         3.32 o
  -2   4   9        347.02        338.75         7.02 o
  -1   4   9        913.97        944.89        14.69 o
   0   4   9       1605.97       1543.41        21.70 o
   1   4   9        918.39        938.64        13.35 o
   2   4   9        346.87        335.60         7.07 o
   3   4   9         84.12         79.54         3.39 o
   4   4   9        607.08        616.12        14.99 o
   5   4   9        122.46        117.26         5.33 o
   6   4   9         22.59         27.13         3.06 o
   7   4   9          4.85          1.58         2.44 o
  -7   5   9         73.50         79.60         4.84 o
  -6   5   9         23.65         19.79         2.88 o
  -5   5   9         67.07         58.33         4.21 o
  -4   5   9         56.94         59.98         3.75 o
  -3   5   9        556.93        510.76        10.73 o
  -2   5   9        297.20        306.25         6.73 o
  -1   5   9        626.21        562.88        10.37 o
   0   5   9         57.02         51.57         2.99 o
   1   5   9        632.81        585.51        10.47 o
   2   5   9        295.37        298.77         5.43 o
   3   5   9        556.74        527.22        11.45 o
   4   5   9         57.89         63.79         4.34 o
   5   5   9         69.94         65.53         4.51 o
   6   5   9         24.23         23.06         3.14 o
   7   5   9         72.93         64.88         4.38 o
  -7   6   9          6.64          1.36         2.08 o
  -6   6   9         43.37         46.81         4.11 o
  -5   6   9         29.77         25.36         3.48 o
  -4   6   9        639.83        636.88        13.88 o
  -3   6   9          2.92          2.69         1.74 o
  -2   6   9         57.50         51.21         2.22 o
  -1   6   9        301.30        297.50         8.44 o
   0   6   9        987.13        908.62        16.25 o
   1   6   9        300.78        285.42         7.41 o
   2   6   9         56.61         52.20         2.69 o
   3   6   9          2.63          0.16         1.69 o
   4   6   9        631.67        612.50        14.56 o
   5   6   9         30.09         24.80         3.30 o
   6   6   9         44.28         47.39         4.12 o
   7   6   9          6.98          3.66         2.36 o
  -6   7   9         46.29         45.83         4.61 o
  -5   7   9        140.47        138.69         6.30 o
  -4   7   9        173.46        182.01         6.92 o
  -3   7   9        348.89        357.16        10.88 o
  -2   7   9          2.17          3.53         1.60 o
  -1   7   9        407.65        405.54         9.55 o
   0   7   9        146.70        130.42         4.99 o
   1   7   9        419.32        413.30         8.51 o
   2   7   9          1.99          3.07         1.47 o
   3   7   9        356.65        364.13        13.90 o
   4   7   9        174.63        167.65         8.08 o
   5   7   9        138.67        140.73         7.11 o
   6   7   9         46.23         39.10         4.66 o
  -6   8   9         61.36         65.90         5.78 o
  -5   8   9         85.91         97.99         6.00 o
  -4   8   9        343.01        368.18        11.63 o
  -3   8   9         15.48         16.77         3.66 o
  -2   8   9         45.19         40.89         3.34 o
  -1   8   9         29.06         24.30         2.99 o
   0   8   9         16.57         17.50         2.37 o
   1   8   9         27.25         25.38         2.58 o
   2   8   9         43.23         36.22         3.60 o
   3   8   9         14.23         10.47         2.96 o
   4   8   9        340.05        347.62        13.94 o
   5   8   9         83.59         86.39        11.75 o
   6   8   9         61.86         59.76         7.90 o
  -6   9   9         40.29         44.96         5.14 o
  -5   9   9        203.19        209.13         9.05 o
  -4   9   9         21.82         20.61         3.97 o
  -3   9   9        159.86        167.26         8.25 o
  -2   9   9        418.63        419.22        10.95 o
  -1   9   9        945.76        962.58        19.35 o
   0   9   9        428.55        415.86         9.59 o
   1   9   9        939.04        961.12        17.88 o
   2   9   9        419.60        399.38        10.75 o
   3   9   9        165.72        153.50         6.17 o
   4   9   9         22.34         23.66         3.97 o
   5   9   9        202.31        194.17         9.03 o
   6   9   9         40.98         35.29         5.11 o
  -6  10   9         67.47         74.43        12.69 o
  -5  10   9         54.76         67.90         7.28 o
  -4  10   9        113.19        122.63         8.43 o
  -3  10   9         56.82         50.51         5.78 o
  -2  10   9        188.64        186.77         7.59 o
  -1  10   9        535.56        532.58        14.54 o
   0  10   9        374.16        412.13         9.86 o
   1  10   9        532.74        520.55        14.38 o
   2  10   9        186.58        185.16         7.55 o
   3  10   9         60.45         48.88         4.09 o
   4  10   9        110.76        110.30         9.43 o
   5  10   9         54.13         52.14         5.49 o
   6  10   9         69.46         67.13        13.50 o
  -5  11   9         30.98         25.04         5.33 o
  -4  11   9         81.87         74.17         6.99 o
  -3  11   9         13.42          9.84         2.56 o
  -2  11   9        394.22        392.69        16.85 o
  -1  11   9        191.35        228.05        10.55 o
   0  11   9         69.53         73.37         4.70 o
   1  11   9        190.75        203.18         8.39 o
   2  11   9        386.75        376.64        11.94 o
   3  11   9         13.83         11.01         2.60 o
   4  11   9         81.24         74.09         6.54 o
   5  11   9         31.88         24.20         4.33 o
  -5  12   9         13.93          7.11         5.22 o
  -4  12   9          0.72          2.23         3.15 o
  -3  12   9         63.77         65.41         5.12 o
  -2  12   9        105.94         95.83         8.34 o
  -1  12   9         71.34         70.87         6.11 o
   0  12   9         65.48         74.32         7.21 o
   1  12   9         72.79         84.36         5.83 o
   2  12   9        107.72        112.72         7.39 o
   3  12   9         65.56         73.82         6.41 o
   4  12   9          0.66         -2.72         2.87 o
   5  12   9         14.74          7.59         3.57 o
  -4  13   9        105.73        141.75         9.04 o
  -3  13   9         43.96         36.74         4.64 o
  -2  13   9        242.65        280.72        14.00 o
  -1  13   9        119.26        123.73         7.86 o
   0  13   9        143.66        134.36        10.92 o
   1  13   9        120.92        132.88         7.56 o
   2  13   9        237.90        253.04        10.94 o
   3  13   9         43.94         45.07         5.24 o
   4  13   9        103.92        117.50        10.89 o
  -3  14   9         26.44         14.03         3.60 o
  -2  14   9          6.79          7.17         3.35 o
  -1  14   9        107.86        135.01        11.61 o
   0  14   9          5.88          7.56         4.34 o
   1  14   9        109.65        130.99        11.06 o
   2  14   9          6.48         10.39         3.65 o
   3  14   9         28.09         21.13         3.98 o
  -2  15   9        112.91        103.98         8.46 o
  -1  15   9        120.08        131.46         9.31 o
   0  15   9          2.68          2.04         5.65 o
   1  15   9        120.51        145.46        12.19 o
   2  15   9        111.27        109.08        12.92 o
  -1  16   9         26.88         19.71         5.41 o
   0  16   9         14.27         18.51         8.85 o
   1  16   9         28.52         15.40         5.38 o
   0   0  10       1428.12       1519.06        32.69 o
   1   0  10         86.81         71.48         2.07 o
   2   0  10        881.23        908.89        13.61 o
   3   0  10        224.60        240.44         5.04 o
   4   0  10        129.69        120.08         4.35 o
   5   0  10          8.85          7.11         1.84 o
   6   0  10        119.68        138.67         9.37 o
   7   0  10         43.64         46.59         5.60 o
  -7   1  10         31.45         48.52         7.35 o
  -6   1  10         58.80         50.68         4.09 o
  -5   1  10        170.48        167.54         5.52 o
  -4   1  10       1383.21       1417.17        23.18 o
  -3   1  10        179.63        176.70         3.91 o
  -2   1  10        527.87        499.33         9.31 o
  -1   1  10        289.62        289.16         5.04 o
   0   1  10         57.94         82.40         2.64 o
   1   1  10        295.11        295.52         5.05 o
   2   1  10        529.92        502.53         8.04 o
   3   1  10        173.26        164.19         3.93 o
   4   1  10       1357.86       1399.10        23.10 o
   5   1  10        169.46        165.56         5.84 o
   6   1  10         58.95         62.17         5.29 o
   7   1  10         30.34         35.41         5.11 o
  -7   2  10         23.50         21.64         3.75 o
  -6   2  10         94.33        111.76         5.75 o
  -5   2  10        136.29        140.64         6.10 o
  -4   2  10         90.12         94.24         3.63 o
  -3   2  10        524.86        509.94         9.20 o
  -2   2  10        996.71        997.37        15.69 o
  -1   2  10       2487.47       2585.54        34.56 o
   0   2  10        442.00        432.09         9.94 o
   1   2  10       2480.01       2558.42        33.34 o
   2   2  10        993.79       1007.36        15.70 o
   3   2  10        516.11        489.51        10.16 o
   4   2  10         92.17        101.22         4.87 o
   5   2  10        136.81        132.01         6.43 o
   6   2  10         94.78        104.68         6.02 o
   7   2  10         23.11         16.36         3.60 o
  -7   3  10         21.47         19.71         2.88 o
  -6   3  10        137.09        137.38         6.53 o
  -5   3  10        354.76        365.66         9.31 o
  -4   3  10        559.50        551.24        12.07 o
  -3   3  10        169.00        174.53         5.38 o
  -2   3  10        281.68        265.30         5.77 o
  -1   3  10        947.29        984.53        15.04 o
   0   3  10         95.54         95.62         3.23 o
   1   3  10        948.34        954.51        14.30 o
   2   3  10        289.86        275.45         6.74 o
   3   3  10        161.83        168.60         4.99 o
   4   3  10        571.88        550.79        12.79 o
   5   3  10        357.18        349.15        12.34 o
   6   3  10        139.35        141.33         6.64 o
   7   3  10         21.96         16.57         3.59 o
  -7   4  10         23.37         23.12         3.10 o
  -6   4  10        207.49        211.07         7.19 o
  -5   4  10        505.12        508.19        11.89 o
  -4   4  10        179.54        168.35         5.64 o
  -3   4  10        433.17        422.71         9.17 o
  -2   4  10        162.15        140.59         4.52 o
  -1   4  10        911.14        884.69        14.62 o
   0   4  10        267.03        248.38         7.18 o
   1   4  10        896.04        853.08        14.60 o
   2   4  10        160.96        137.87         4.42 o
   3   4  10        430.49        414.36         9.12 o
   4   4  10        179.96        156.70         6.26 o
   5   4  10        511.91        481.06        13.22 o
   6   4  10        210.71        221.58         7.62 o
   7   4  10         22.35         21.98         4.75 o
  -7   5  10         26.05         26.16         3.50 o
  -6   5  10         33.93         38.99         3.93 o
  -5   5  10        128.07        135.34         5.92 o
  -4   5  10        169.23        160.04         6.14 o
  -3   5  10         58.65         54.80         3.66 o
  -2   5  10        604.41        594.40        12.58 o
  -1   5  10         75.63         78.44         3.28 o
   0   5  10        127.48        113.31         3.92 o
   1   5  10         69.61         68.38         3.46 o
   2   5  10        611.98        595.49        10.83 o
   3   5  10         60.17         58.67         4.03 o
   4   5  10        168.33        161.91         6.66 o
   5   5  10        122.12        125.72         6.35 o
   6   5  10         34.14         39.61         4.15 o
   7   5  10         25.05         25.13         4.58 o
  -6   6  10        129.60        139.01         9.84 o
  -5   6  10         32.71         36.42         4.27 o
  -4   6  10          0.96          0.17         2.71 o
  -3   6  10        511.60        490.24        13.30 o
  -2   6  10        202.49        191.13         6.08 o
  -1   6  10        249.03        237.67         6.54 o
   0   6  10        247.88        242.28         6.27 o
   1   6  10        241.18        225.39         6.05 o
   2   6  10        207.37        192.23         5.33 o
   3   6  10        507.90        495.77        13.25 o
   4   6  10          0.88          1.52         2.39 o
   5   6  10         31.14         30.08         4.07 o
   6   6  10        129.29        135.12         7.02 o
  -6   7  10         14.05         16.72         3.30 o
  -5   7  10         21.15         26.83         3.87 o
  -4   7  10          5.40          2.81         2.52 o
  -3   7  10        320.57        330.36        10.79 o
  -2   7  10        279.46        278.11         7.90 o
  -1   7  10       1044.85       1022.59        21.04 o
   0   7  10          0.02         -0.33         1.45 o
   1   7  10       1057.56       1038.93        18.56 o
   2   7  10        280.11        280.56         7.47 o
   3   7  10        322.73        329.33        11.40 o
   4   7  10          5.17          0.79         3.17 o
   5   7  10         20.86         24.55         3.91 o
   6   7  10         13.25         15.48         4.42 o
  -6   8  10         47.71         36.26         4.50 o
  -5   8  10        102.02         89.11         6.01 o
  -4   8  10        274.18        250.14        10.39 o
  -3   8  10        321.74        336.43        13.93 o
  -2   8  10        123.38        125.90         8.53 o
  -1   8  10         43.52         41.98         3.41 o
   0   8  10        490.09        473.37        10.40 o
   1   8  10         42.35         44.62         3.31 o
   2   8  10        125.40        134.99         5.40 o
   3   8  10        321.30        333.48        11.96 o
   4   8  10        277.44        255.05        10.22 o
   5   8  10        103.95         95.46         7.34 o
   6   8  10         48.65         52.95         5.21 o
  -6   9  10        100.30        119.87         7.54 o
  -5   9  10        179.41        203.57         9.76 o
  -4   9  10         61.14         55.95         6.03 o
  -3   9  10        167.58        183.07         8.68 o
  -2   9  10         80.69         71.77         4.79 o
  -1   9  10        735.66        726.35        21.05 o
   0   9  10          6.59          9.77         2.22 o
   1   9  10        726.32        742.24        14.74 o
   2   9  10         83.64         84.72         5.28 o
   3   9  10        165.99        161.44         6.25 o
   4   9  10         63.99         53.42         5.54 o
   5   9  10        176.26        189.00         9.05 o
   6   9  10        100.20         91.31         6.21 o
  -5  10  10         24.76         28.26         5.85 o
  -4  10  10         14.02         10.25         3.93 o
  -3  10  10         80.03         98.19         6.95 o
  -2  10  10        525.70        509.34        14.30 o
  -1  10  10          7.26          5.21         2.54 o
   0  10  10       1252.45       1276.93        23.15 o
   1  10  10          6.02          3.83         2.55 o
   2  10  10        530.38        514.68        14.25 o
   3  10  10         82.32         87.92         4.96 o
   4  10  10         12.51          8.08         3.21 o
   5  10  10         24.08         28.24         4.44 o
  -5  11  10         11.52          7.20         3.48 o
  -4  11  10        127.99        125.89         8.05 o
  -3  11  10         98.74         99.83         7.72 o
  -2  11  10        209.98        205.99         8.41 o
  -1  11  10         97.57         95.34         6.09 o
   0  11  10        658.37        680.20        14.65 o
   1  11  10        102.24        105.23         6.99 o
   2  11  10        210.49        197.98         8.28 o
   3  11  10         96.39         92.07         5.23 o
   4  11  10        124.29        127.13        11.74 o
   5  11  10         12.70         13.98         3.58 o
  -4  12  10         84.94         93.64        10.65 o
  -3  12  10         75.59         72.46         5.17 o
  -2  12  10          7.74          9.17         3.12 o
  -1  12  10         29.21         29.06         4.25 o
   0  12  10        110.34        109.08         8.06 o
   1  12  10         27.49         26.03         4.02 o
   2  12  10          8.02          6.49         2.89 o
   3  12  10         77.18         84.14         7.20 o
   4  12  10         86.92         78.29         6.66 o
  -4  13  10         12.33          0.04         2.98 o
  -3  13  10         16.31          6.93         2.93 o
  -2  13  10        255.69        266.41        11.24 o
  -1  13  10        155.71        171.45         9.14 o
   0  13  10        297.10        333.77        16.44 o
   1  13  10        154.75        171.11         8.90 o
   2  13  10        253.98        242.56         9.86 o
   3  13  10         15.52          9.69         2.93 o
   4  13  10         12.19          7.99         3.38 o
  -3  14  10        164.26        187.91        11.79 o
  -2  14  10         15.41         12.97         3.83 o
  -1  14  10         45.58         46.32         6.52 o
   0  14  10         48.72         38.98         5.81 o
   1  14  10         46.35         30.05         7.17 o
   2  14  10         16.11         10.45         4.98 o
   3  14  10        160.96        158.48         9.58 o
  -2  15  10         15.84         11.39         3.95 o
  -1  15  10         27.48         17.84         4.94 o
   0  15  10        220.59        307.31        16.30 o
   1  15  10         28.66         22.68         4.83 o
   2  15  10         15.26         10.90         8.16 o
   1   0  11        103.24         96.31         2.64 o
   2   0  11         77.66         72.21         2.87 o
   3   0  11        536.16        531.77         9.73 o
   4   0  11         47.13         61.59         3.68 o
   5   0  11         97.44         91.14         4.79 o
   6   0  11          0.43         -2.01         2.76 o
   7   0  11         15.92         11.35         8.71 o
  -7   1  11         95.66        102.19        16.15 o
  -6   1  11        122.74        137.70         7.21 o
  -5   1  11        266.04        280.79         7.95 o
  -4   1  11        295.50        286.36         7.71 o
  -3   1  11        591.06        576.92        10.47 o
  -2   1  11        139.89        120.71         3.72 o
  -1   1  11         98.22         89.41         2.51 o
   0   1  11         11.99          8.39         1.38 o
   1   1  11         96.17         87.49         2.67 o
   2   1  11        143.97        122.33         3.81 o
   3   1  11        604.16        582.43        11.00 o
   4   1  11        298.44        304.74         8.92 o
   5   1  11        264.97        281.02         9.63 o
   6   1  11        127.04        146.80         7.41 o
   7   1  11         96.39        105.41         8.88 o
  -7   2  11         36.11         36.39         5.70 o
  -6   2  11         31.42         26.15         3.57 o
  -5   2  11        291.01        291.90         8.74 o
  -4   2  11        125.41        122.99         4.41 o
  -3   2  11       1236.59       1218.64        21.29 o
  -2   2  11        213.92        216.75         5.34 o
  -1   2  11        179.79        162.44         3.89 o
   0   2  11        257.20        246.32        10.02 o
   1   2  11        172.92        156.89         4.46 o
   2   2  11        210.81        202.98         5.88 o
   3   2  11       1235.97       1228.89        22.60 o
   4   2  11        123.63        126.18         6.81 o
   5   2  11        294.51        299.21        10.16 o
   6   2  11         33.35         33.28         4.51 o
   7   2  11         37.39         39.83         9.69 o
  -7   3  11         23.12         18.86         5.97 o
  -6   3  11         41.82         41.59         3.75 o
  -5   3  11        180.50        194.60         6.96 o
  -4   3  11        185.40        179.39         9.29 o
  -3   3  11        292.58        292.94         7.74 o
  -2   3  11         76.90         73.81         3.35 o
  -1   3  11        431.51        427.56         8.08 o
   0   3  11        145.46        133.37         4.01 o
   1   3  11        428.13        414.54         8.19 o
   2   3  11         81.32         79.41         3.43 o
   3   3  11        282.13        280.71         7.48 o
   4   3  11        189.78        188.95         7.32 o
   5   3  11        177.59        185.35         9.89 o
   6   3  11         41.92         45.57         5.67 o
   7   3  11         23.68         14.37         3.61 o
  -7   4  11        106.59        102.12         6.45 o
  -6   4  11          0.33          0.50         1.93 o
  -5   4  11        150.37        163.14         7.73 o
  -4   4  11         90.89         95.07         5.00 o
  -3   4  11        141.29        139.01         5.45 o
  -2   4  11       1964.90       1944.89        31.70 o
  -1   4  11         16.77         22.52         2.13 o
   0   4  11        165.66        148.91         4.78 o
   1   4  11         15.16         17.27         1.97 o
   2   4  11       1957.81       1897.66        31.52 o
   3   4  11        147.56        134.79         4.96 o
   4   4  11         96.62         98.43         5.43 o
   5   4  11        147.89        137.02         8.75 o
   6   4  11          0.44         -3.27         3.27 o
   7   4  11        108.82        121.48         8.45 o
  -6   5  11         19.73         19.68         3.53 o
  -5   5  11         76.45         68.54         5.09 o
  -4   5  11        128.10        137.11         6.48 o
  -3   5  11         89.33         89.43         4.60 o
  -2   5  11        131.57        133.90         4.68 o
  -1   5  11         34.21         31.99         2.73 o
   0   5  11        320.37        319.24         8.26 o
   1   5  11         33.40         34.96         2.57 o
   2   5  11        132.20        131.51         4.60 o
   3   5  11         83.94         86.39         5.04 o
   4   5  11        128.11        134.03         6.65 o
   5   5  11         74.25         69.43         5.47 o
   6   5  11         19.21         19.12         3.37 o
  -6   6  11         21.40         14.83         3.44 o
  -5   6  11         16.15         11.61         2.77 o
  -4   6  11        271.86        238.30        10.57 o
  -3   6  11         62.74         66.28         4.54 o
  -2   6  11        188.97        162.35         6.94 o
  -1   6  11         89.38         82.65         3.90 o
   0   6  11       1553.62       1511.51        25.60 o
   1   6  11         95.41         88.42         3.76 o
   2   6  11        190.42        178.47         5.28 o
   3   6  11         60.12         59.61         5.95 o
   4   6  11        282.00        257.89        11.81 o
   5   6  11         16.61         20.73         3.75 o
   6   6  11         20.83         16.03         3.22 o
  -6   7  11         21.94         11.74         3.07 o
  -5   7  11          4.92          7.73         2.80 o
  -4   7  11        136.67        140.05         7.07 o
  -3   7  11        130.35        144.49         7.40 o
  -2   7  11         36.05         39.37         3.02 o
  -1   7  11        602.96        596.59        12.99 o
   0   7  11        857.63        866.03        16.29 o
   1   7  11        605.86        600.96        12.17 o
   2   7  11         36.43         39.59         2.99 o
   3   7  11        130.81        149.16         6.88 o
   4   7  11        137.58        154.50         7.74 o
   5   7  11          4.23          7.15         3.71 o
   6   7  11         21.86         17.42         5.33 o
  -6   8  11        113.29        120.08         7.39 o
  -5   8  11         59.70         62.35         6.08 o
  -4   8  11         10.20          6.44         3.35 o
  -3   8  11        143.44        147.03         7.74 o
  -2   8  11        261.97        259.35         8.42 o
  -1   8  11        509.06        517.23        12.00 o
   0   8  11        255.26        241.85         6.84 o
   1   8  11        519.23        526.20        11.32 o
   2   8  11        268.65        258.92         8.55 o
   3   8  11        143.05        126.57         7.16 o
   4   8  11         11.56          5.55         3.10 o
   5   8  11         57.81         62.13         5.83 o
   6   8  11        113.00        113.02         6.93 o
  -5   9  11         15.71         13.06         3.52 o
  -4   9  11         62.27         69.24         6.67 o
  -3   9  11         46.18         41.48         5.26 o
  -2   9  11          9.88          8.79         2.40 o
  -1   9  11         21.97         24.17         3.58 o
   0   9  11         73.25         64.63         3.99 o
   1   9  11         19.91         19.88         2.84 o
   2   9  11         10.03          2.82         2.25 o
   3   9  11         43.67         42.61         5.18 o
   4   9  11         64.12         61.72         6.03 o
   5   9  11         15.22         18.31         4.12 o
  -5  10  11         44.97         39.59         5.96 o
  -4  10  11         27.81         37.60         5.79 o
  -3  10  11         40.39         34.08         5.93 o
  -2  10  11        175.21        178.06         8.85 o
  -1  10  11        133.47        132.11         6.25 o
   0  10  11         11.04          8.48         2.31 o
   1  10  11        138.58        145.19         6.80 o
   2  10  11        178.73        182.73         7.58 o
   3  10  11         38.90         30.43         4.86 o
   4  10  11         27.70         32.47         4.83 o
   5  10  11         46.49         53.85         5.72 o
  -5  11  11          0.95          2.33         3.07 o
  -4  11  11          8.24          6.90         3.46 o
  -3  11  11        216.85        232.37        12.27 o
  -2  11  11        126.85        120.28         7.30 o
  -1  11  11        191.06        201.62         8.90 o
   0  11  11         10.83          9.51         2.79 o
   1  11  11        185.76        180.92         8.06 o
   2  11  11        127.64        141.56         6.92 o
   3  11  11        216.67        224.44         8.44 o
   4  11  11          7.96          7.35         3.29 o
   5  11  11          0.72          1.28         4.57 o
  -4  12  11         43.38         33.87         7.17 o
  -3  12  11         22.98         17.54         4.78 o
  -2  12  11         31.70         32.95         4.85 o
  -1  12  11         14.12         11.17         3.09 o
   0  12  11          9.87          9.46         3.82 o
   1  12  11         15.08         12.70         3.51 o
   2  12  11         31.12         28.79         4.06 o
   3  12  11         22.82         13.71         3.20 o
   4  12  11         43.52         34.86         7.30 o
  -3  13  11          7.45          1.31         3.57 o
  -2  13  11         33.76         35.17         4.95 o
  -1  13  11        155.15        180.53         9.42 o
   0  13  11          0.72          0.42         3.14 o
   1  13  11        153.73        183.81        10.76 o
   2  13  11         36.15         23.94         6.20 o
   3  13  11          7.55          6.04         3.07 o
  -3  14  11         37.26         25.58         3.67 o
  -2  14  11         31.19         20.75         3.91 o
  -1  14  11        129.71        133.63        23.07 o
   0  14  11          1.39          2.95         3.68 o
   1  14  11        126.23        147.80         9.47 o
   2  14  11         29.57         28.45         4.23 o
   3  14  11         35.35         30.41         4.89 o
  -1  15  11         39.60         46.87         6.26 o
   0  15  11          0.14         -1.67         3.25 o
   1  15  11         38.30         53.91         6.51 o
   0   0  12       1324.08       1266.07        32.91 o
   1   0  12        472.94        487.61         8.93 o
   2   0  12          3.81          2.68         1.31 o
   3   0  12        564.85        552.60        11.97 o
   4   0  12        713.20        716.15        15.94 o
   5   0  12         25.88         22.75         3.83 o
   6   0  12        148.41        187.88        11.78 o
   7   0  12          0.65          7.21         3.59 o
  -7   1  12         90.79         92.79        10.93 o
  -6   1  12        132.17        137.87         8.88 o
  -5   1  12         42.87         43.69         4.81 o
  -4   1  12         54.07         56.75         3.80 o
  -3   1  12       1807.67       1773.63        29.79 o
  -2   1  12        108.62        106.71         3.89 o
  -1   1  12         39.52         36.25         2.02 o
   0   1  12        270.38        224.96         8.54 o
   1   1  12         37.03         31.75         1.96 o
   2   1  12        105.94        109.14         3.73 o
   3   1  12       1827.82       1789.18        31.55 o
   4   1  12         50.96         52.15         4.71 o
   5   1  12         45.50         57.94         5.87 o
   6   1  12        132.30        149.05         9.33 o
   7   1  12         91.67        106.90        19.37 o
  -7   2  12         68.46         69.79        18.07 o
  -6   2  12        115.70        120.80        10.74 o
  -5   2  12         79.29         85.42         5.96 o
  -4   2  12        118.68        117.22         5.08 o
  -3   2  12        521.32        479.48        11.10 o
  -2   2  12        260.27        248.01         6.46 o
  -1   2  12         48.67         41.94         2.24 o
   0   2  12          4.80         13.51         1.73 o
   1   2  12         47.48         42.14         2.69 o
   2   2  12        265.71        255.35         6.47 o
   3   2  12        534.19        493.88        13.66 o
   4   2  12        122.93        120.49         5.00 o
   5   2  12         78.19         82.92         7.08 o
   6   2  12        113.63        117.59         8.42 o
   7   2  12         67.62         84.61        15.44 o
  -6   3  12         17.41         13.49         4.12 o
  -5   3  12         18.70         16.90         2.68 o
  -4   3  12        138.72        137.94         5.63 o
  -3   3  12        168.15        166.41         6.00 o
  -2   3  12        154.70        151.94         4.88 o
  -1   3  12        130.10        126.54         4.02 o
   0   3  12        574.74        536.94        11.26 o
   1   3  12        126.52        119.72         4.81 o
   2   3  12        145.37        131.91         5.67 o
   3   3  12        162.14        168.81         5.67 o
   4   3  12        134.58        142.21         6.61 o
   5   3  12         18.00         16.71         3.01 o
   6   3  12         15.49         10.59         3.73 o
  -6   4  12         72.16         82.65         5.56 o
  -5   4  12         10.52          9.11         2.72 o
  -4   4  12        146.19        155.23         6.34 o
  -3   4  12        102.87        104.72         4.63 o
  -2   4  12        330.00        324.14         8.43 o
  -1   4  12        624.22        615.46        12.71 o
   0   4  12        227.22        209.93         6.00 o
   1   4  12        638.51        612.41        11.99 o
   2   4  12        338.95        323.84         7.92 o
   3   4  12        109.15        105.89         4.60 o
   4   4  12        145.58        141.87         6.86 o
   5   4  12         10.08          6.17         2.57 o
   6   4  12         69.99         78.87         7.72 o
  -6   5  12         70.74         72.42         7.62 o
  -5   5  12         10.52          9.78         2.72 o
  -4   5  12         26.64         16.39         3.42 o
  -3   5  12        181.05        174.97         6.27 o
  -2   5  12        803.62        778.95        17.22 o
  -1   5  12        496.96        487.91        10.75 o
   0   5  12          5.49          6.45         1.82 o
   1   5  12        487.58        472.56        11.54 o
   2   5  12        806.26        780.31        16.03 o
   3   5  12        180.25        200.34         9.93 o
   4   5  12         27.85         29.87         3.93 o
   5   5  12          9.30          9.53         3.37 o
   6   5  12         73.49         72.50         5.34 o
  -6   6  12         30.44         30.61         3.99 o
  -5   6  12         67.37         73.46         5.31 o
  -4   6  12         23.24         15.01         2.97 o
  -3   6  12         17.90         15.18         3.12 o
  -2   6  12        284.44        286.79        10.28 o
  -1   6  12        699.66        678.05        14.27 o
   0   6  12        465.69        452.38         9.93 o
   1   6  12        708.39        682.83        13.42 o
   2   6  12        282.88        276.52         7.32 o
   3   6  12         20.46         16.73         3.15 o
   4   6  12         22.72         11.38         3.78 o
   5   6  12         68.71         66.04         5.67 o
   6   6  12         32.37         32.26         6.48 o
  -6   7  12        158.32        181.33         8.17 o
  -5   7  12         19.76         12.36         3.56 o
  -4   7  12         68.50         73.50        10.18 o
  -3   7  12        118.34        128.87         7.06 o
  -2   7  12         39.99         47.12         4.63 o
  -1   7  12         95.62         98.44         4.46 o
   0   7  12        271.37        271.23         7.25 o
   1   7  12         93.37         95.98         4.52 o
   2   7  12         35.29         35.96         3.04 o
   3   7  12        116.33        110.03         6.09 o
   4   7  12         68.22         63.17         5.77 o
   5   7  12         20.67         20.70         3.95 o
   6   7  12        156.52        175.08         9.69 o
  -6   8  12         96.95        107.70         7.73 o
  -5   8  12          4.28          4.04         3.04 o
  -4   8  12         15.99         17.26         4.26 o
  -3   8  12         43.56         35.98         5.48 o
  -2   8  12        108.46         98.33         5.28 o
  -1   8  12        335.89        326.43        10.27 o
   0   8  12       1060.25       1069.66        19.81 o
   1   8  12        334.95        330.65         8.35 o
   2   8  12        109.54        107.28         6.67 o
   3   8  12         46.66         48.85         6.19 o
   4   8  12         16.64         20.30         4.05 o
   5   8  12          3.76          4.74         3.06 o
   6   8  12         98.02        111.38         8.30 o
  -5   9  12         77.16         78.13         9.45 o
  -4   9  12        156.18        151.68         8.47 o
  -3   9  12         34.72         32.14         5.48 o
  -2   9  12        184.85        188.32         8.51 o
  -1   9  12         58.82         55.89         5.80 o
   0   9  12        328.61        327.67         8.63 o
   1   9  12         54.72         55.22         4.13 o
   2   9  12        189.28        189.73         7.58 o
   3   9  12         32.89         24.94         4.57 o
   4   9  12        157.37        159.70         8.56 o
   5   9  12         78.84         79.18         6.25 o
  -5  10  12         34.64         35.06         5.81 o
  -4  10  12        218.46        224.30        10.75 o
  -3  10  12         17.95         10.28         4.29 o
  -2  10  12          8.77          8.16         2.61 o
  -1  10  12         88.43        106.58         5.68 o
   0  10  12         13.99         12.33         2.61 o
   1  10  12         89.47         93.07         6.48 o
   2  10  12         10.02         10.66         2.97 o
   3  10  12         16.77         13.52         4.19 o
   4  10  12        219.81        219.61        11.39 o
   5  10  12         33.26         20.94         4.47 o
  -4  11  12         14.28         15.36         4.03 o
  -3  11  12          5.00          7.36         3.93 o
  -2  11  12        103.37        117.66         7.60 o
  -1  11  12        173.11        175.46         7.50 o
   0  11  12         65.02         68.62         4.95 o
   1  11  12        178.66        179.21         8.03 o
   2  11  12        102.28         98.72         8.31 o
   3  11  12          5.30          2.25         2.13 o
   4  11  12         14.09         11.55         3.32 o
  -4  12  12        153.77        170.54        14.85 o
  -3  12  12         36.85         40.24         6.49 o
  -2  12  12        150.47        146.16         7.35 o
  -1  12  12          3.04          6.96         2.91 o
   0  12  12         50.98         57.93         6.89 o
   1  12  12          3.18          7.71         3.17 o
   2  12  12        148.28        139.92         7.32 o
   3  12  12         38.42         33.10         4.25 o
   4  12  12        154.44        172.73         9.31 o
  -3  13  12         16.71         11.67         4.19 o
  -2  13  12         34.72         24.06         4.52 o
  -1  13  12         81.35         82.12         6.79 o
   0  13  12         13.00          5.82         3.54 o
   1  13  12         79.34         85.57         6.86 o
   2  13  12         35.16         35.36         5.47 o
   3  13  12         16.78         18.24         4.07 o
  -2  14  12          3.83         -1.22         3.26 o
  -1  14  12         43.50         19.87         4.72 o
   0  14  12         14.14          2.26         4.18 o
   1  14  12         42.53         22.98         5.69 o
   2  14  12          3.83          6.92         3.08 o
   0  15  12          0.32         -4.34         4.34 o
   1   0  13        485.00        469.07         9.54 o
   2   0  13        839.44        783.28        16.82 o
   3   0  13        168.35        158.73         6.37 o
   4   0  13         19.19         16.84         2.56 o
   5   0  13          3.33          3.84         2.86 o
   6   0  13         48.16         43.34         6.99 o
  -6   1  13          2.95          3.46         3.89 o
  -5   1  13        125.20        139.43         7.99 o
  -4   1  13        378.65        382.16        11.11 o
  -3   1  13        838.86        829.53        17.89 o
  -2   1  13         84.84         91.64         4.35 o
  -1   1  13        200.89        171.37         6.43 o
   0   1  13        117.76        120.85         4.31 o
   1   1  13        203.04        179.07         5.18 o
   2   1  13         85.44         82.19         4.12 o
   3   1  13        831.75        805.79        16.54 o
   4   1  13        373.44        364.46        12.21 o
   5   1  13        126.48        140.78         7.88 o
   6   1  13          2.51          3.46         3.57 o
  -6   2  13         60.93         57.01         7.07 o
  -5   2  13          2.79          2.97         2.82 o
  -4   2  13        111.10        116.65         5.58 o
  -3   2  13         86.81         86.32         4.50 o
  -2   2  13        223.77        240.12         7.32 o
  -1   2  13         20.96         16.12         1.81 o
   0   2  13        169.04        179.24         5.10 o
   1   2  13         20.79         16.38         2.04 o
   2   2  13        221.62        224.29         6.70 o
   3   2  13         90.07         93.40         4.35 o
   4   2  13        110.08        112.74         5.13 o
   5   2  13          2.54          6.78         3.82 o
   6   2  13         60.34         71.34         7.66 o
  -6   3  13         17.27          9.36         3.51 o
  -5   3  13        108.88        124.03         7.44 o
  -4   3  13         56.43         54.89         4.04 o
  -3   3  13        138.62        135.12         5.24 o
  -2   3  13        363.03        357.97         9.07 o
  -1   3  13        413.80        396.25         9.16 o
   0   3  13        548.02        518.94        11.22 o
   1   3  13        421.24        411.03         9.24 o
   2   3  13        361.59        362.17         9.54 o
   3   3  13        136.21        126.15         5.71 o
   4   3  13         53.28         62.43         4.64 o
   5   3  13        110.41        128.67         6.41 o
   6   3  13         17.09         10.58         4.28 o
  -6   4  13         76.12         79.82         5.30 o
  -5   4  13         85.36         85.97         5.21 o
  -4   4  13        118.70        122.53         5.69 o
  -3   4  13         33.36         30.58         3.15 o
  -2   4  13        809.30        789.61        17.50 o
  -1   4  13        835.72        816.15        16.10 o
   0   4  13          4.01          3.42         1.58 o
   1   4  13        845.99        817.91        15.27 o
   2   4  13        822.29        805.57        16.37 o
   3   4  13         33.36         33.48         3.24 o
   4   4  13        120.52        123.92         6.50 o
   5   4  13         86.12         96.09         5.90 o
   6   4  13         75.56         76.26         5.25 o
  -6   5  13         51.36         45.97         4.44 o
  -5   5  13         80.75         85.83         5.46 o
  -4   5  13         85.50         96.13         5.24 o
  -3   5  13         16.80         13.87         3.04 o
  -2   5  13         73.82         73.15         4.71 o
  -1   5  13        118.62        115.60         4.54 o
   0   5  13       2085.31       1999.53        34.98 o
   1   5  13        120.24        118.27         4.39 o
   2   5  13         74.75         70.81         4.38 o
   3   5  13         15.46         13.47         3.59 o
   4   5  13         85.96         91.73         6.08 o
   5   5  13         80.90         80.92         5.76 o
   6   5  13         50.37         40.37         6.20 o
  -6   6  13         34.63         35.32         4.25 o
  -5   6  13         45.74         34.21         4.55 o
  -4   6  13        114.69        105.56         6.73 o
  -3   6  13        255.96        276.58        15.99 o
  -2   6  13        163.41        156.20         6.98 o
  -1   6  13        414.30        392.87         9.59 o
   0   6  13        100.95        102.55         4.49 o
   1   6  13        398.89        376.75         8.95 o
   2   6  13        163.20        155.35         6.32 o
   3   6  13        263.51        279.36         9.63 o
   4   6  13        113.07        126.12        12.51 o
   5   6  13         47.89         47.68         6.38 o
   6   6  13         34.68         28.66         4.06 o
  -6   7  13         15.82         22.04         4.28 o
  -5   7  13          4.83          3.72         3.10 o
  -4   7  13        166.82        184.16         8.88 o
  -3   7  13         65.38         63.92         6.11 o
  -2   7  13        114.85        113.08         6.25 o
  -1   7  13          1.96          0.83         1.79 o
   0   7  13         80.90         81.77         4.00 o
   1   7  13          2.47          0.71         1.66 o
   2   7  13        115.55        118.97         5.36 o
   3   7  13         64.03         59.74         5.85 o
   4   7  13        160.30        158.42         9.78 o
   5   7  13          4.45          6.43         3.22 o
   6   7  13         16.07         24.67         4.14 o
  -5   8  13         74.79         77.99         6.91 o
  -4   8  13        120.30        125.80         7.74 o
  -3   8  13        139.89        136.29         9.00 o
  -2   8  13         50.71         51.57         5.14 o
  -1   8  13        290.78        295.35         8.50 o
   0   8  13        288.78        311.68         8.30 o
   1   8  13        287.07        292.34         7.93 o
   2   8  13         50.22         49.78         6.51 o
   3   8  13        143.05        142.81         7.92 o
   4   8  13        119.43        118.29         7.23 o
   5   8  13         75.93         78.37         5.96 o
  -5   9  13         60.23         55.10         6.34 o
  -4   9  13         76.74         78.53         9.56 o
  -3   9  13        157.12        179.19        10.38 o
  -2   9  13         11.54         11.61         2.65 o
  -1   9  13          5.74          8.72         2.87 o
   0   9  13         98.06        107.21         4.91 o
   1   9  13          7.09          1.27         2.29 o
   2   9  13         11.13          8.54         2.71 o
   3   9  13        158.55        153.99        11.92 o
   4   9  13         74.86         63.28         6.18 o
   5   9  13         60.89         42.64         5.06 o
  -5  10  13         39.62         53.63        18.83 o
  -4  10  13         32.58         37.98         6.66 o
  -3  10  13         54.43         47.44         7.10 o
  -2  10  13        168.17        162.05         6.67 o
  -1  10  13        307.39        318.72        10.17 o
   0  10  13         65.28         66.48         4.55 o
   1  10  13        303.52        325.23        10.98 o
   2  10  13        162.74        162.56         7.23 o
   3  10  13         53.62         46.11        12.96 o
   4  10  13         33.36         49.24         8.81 o
   5  10  13         40.81         19.78         8.37 o
  -4  11  13         16.56         13.81         4.93 o
  -3  11  13         22.00         13.09         4.89 o
  -2  11  13         62.86         63.87         4.80 o
  -1  11  13          0.48         -1.87         2.56 o
   0  11  13         13.18         10.04         3.11 o
   1  11  13          0.98          1.39         2.79 o
   2  11  13         61.83         64.48         6.95 o
   3  11  13         21.56         12.54         4.27 o
   4  11  13         17.15          9.98         3.62 o
  -3  12  13          5.61          5.09         4.41 o
  -2  12  13        126.39        134.39         7.58 o
  -1  12  13         16.45         15.72         3.44 o
   0  12  13          8.01         -2.26         2.72 o
   1  12  13         16.66         18.31         4.21 o
   2  12  13        123.87        127.66         8.65 o
   3  12  13          5.33          2.00         3.33 o
  -3  13  13         30.52         27.75         6.50 o
  -2  13  13          4.61          3.92         2.67 o
  -1  13  13         71.73         75.75         7.14 o
   0  13  13         16.59         10.26         3.75 o
   1  13  13         74.31         74.04         6.32 o
   2  13  13          5.27          3.18         2.82 o
   3  13  13         30.78         24.26         3.47 o
  -1  14  13        129.55        137.95         9.57 o
   0  14  13         28.92         21.65         5.62 o
   1  14  13        131.04        142.95        12.38 o
   0   0  14        527.77        520.31        15.99 o
   1   0  14         11.45          9.03         2.23 o
   2   0  14         16.81         19.20         3.46 o
   3   0  14        126.88        121.46         6.20 o
   4   0  14         28.36         31.56         3.64 o
   5   0  14          0.01          1.45         2.85 o
   6   0  14         30.21         25.79        10.27 o
  -6   1  14          4.89          6.25         4.30 o
  -5   1  14        175.16        185.52        10.53 o
  -4   1  14         85.05         80.41         5.45 o
  -3   1  14        320.07        320.37        10.67 o
  -2   1  14         45.74         47.77         3.79 o
  -1   1  14       1054.44        992.85        18.80 o
   0   1  14          8.87         11.96         1.98 o
   1   1  14       1060.08        992.70        20.01 o
   2   1  14         47.66         47.04         4.13 o
   3   1  14        334.62        319.84        10.07 o
   4   1  14         86.38         82.03         4.99 o
   5   1  14        172.66        192.73        10.67 o
   6   1  14          4.71          2.60         4.32 o
  -6   2  14         11.33         12.05         4.57 o
  -5   2  14         53.76         69.88         5.28 o
  -4   2  14        464.15        494.15        13.67 o
  -3   2  14        188.18        192.54         7.63 o
  -2   2  14        586.72        583.90        13.80 o
  -1   2  14        331.47        298.67         7.65 o
   0   2  14        910.76        899.41        18.63 o
   1   2  14        337.63        312.39         8.25 o
   2   2  14        584.96        577.98        17.25 o
   3   2  14        183.18        191.70         6.85 o
   4   2  14        456.35        488.19        12.50 o
   5   2  14         52.50         57.75         7.69 o
   6   2  14         11.28         14.24         5.22 o
  -6   3  14        224.41        252.12         9.83 o
  -5   3  14          0.73          1.20         2.04 o
  -4   3  14        147.73        145.10         7.04 o
  -3   3  14        323.96        329.94        10.53 o
  -2   3  14       1690.76       1636.21        32.14 o
  -1   3  14        154.65        130.48         4.94 o
   0   3  14        237.20        234.85         6.66 o
   1   3  14        157.85        142.31         4.85 o
   2   3  14       1687.17       1681.82        30.67 o
   3   3  14        327.58        353.53         9.89 o
   4   3  14        146.05        146.19         7.12 o
   5   3  14          0.46         -1.16         2.62 o
   6   3  14        218.89        224.84        12.08 o
  -6   4  14          8.05          6.75         2.44 o
  -5   4  14         98.56        110.96         7.85 o
  -4   4  14        107.04        113.48         6.03 o
  -3   4  14        326.15        314.26        10.36 o
  -2   4  14         39.31         40.21         3.97 o
  -1   4  14         48.67         44.65         3.21 o
   0   4  14         24.80         24.45         2.60 o
   1   4  14         53.86         48.80         3.18 o
   2   4  14         38.52         40.72         3.83 o
   3   4  14        322.04        309.10        13.49 o
   4   4  14        106.16        117.14         6.63 o
   5   4  14         99.80        112.68         6.63 o
   6   4  14          7.96          7.06         3.87 o
  -6   5  14         36.10         48.07         4.76 o
  -5   5  14         53.57         59.53         5.06 o
  -4   5  14          3.41          1.72         2.29 o
  -3   5  14         34.61         32.67         5.01 o
  -2   5  14         84.79         89.08         5.40 o
  -1   5  14        413.94        397.47        10.06 o
   0   5  14          6.86          5.40         1.86 o
   1   5  14        416.31        421.19        11.25 o
   2   5  14         80.97         78.05         4.70 o
   3   5  14         35.87         39.68         4.17 o
   4   5  14          3.61          0.77         3.23 o
   5   5  14         53.97         54.50         5.41 o
   6   5  14         34.68         34.05         4.18 o
  -5   6  14        116.96        124.89         6.81 o
  -4   6  14          8.17          6.34         2.98 o
  -3   6  14        326.47        326.35        12.72 o
  -2   6  14        104.87        108.20         6.01 o
  -1   6  14         26.92         26.44         3.00 o
   0   6  14          0.04          1.12         1.77 o
   1   6  14         28.54         30.26         2.93 o
   2   6  14        104.03        109.23         5.44 o
   3   6  14        323.15        336.93        14.36 o
   4   6  14          8.37          5.66         3.42 o
   5   6  14        117.43        134.64        10.38 o
  -5   7  14        103.64         93.91         7.48 o
  -4   7  14         28.26         17.08         3.72 o
  -3   7  14        122.33        122.65         7.85 o
  -2   7  14        470.70        485.61        14.24 o
  -1   7  14        428.23        424.23        10.61 o
   0   7  14         30.88         29.55         3.16 o
   1   7  14        423.00        417.32         9.92 o
   2   7  14        463.66        484.81        12.13 o
   3   7  14        124.20        112.59         7.06 o
   4   7  14         27.66         14.64         4.85 o
   5   7  14        102.73         94.03        11.32 o
  -5   8  14         23.17         16.09         4.38 o
  -4   8  14         38.66         28.27         4.81 o
  -3   8  14        225.75        208.73        10.19 o
  -2   8  14         59.23         61.26         6.46 o
  -1   8  14        214.30        217.00         7.23 o
   0   8  14       1380.99       1383.58        26.40 o
   1   8  14        210.00        213.78         6.75 o
   2   8  14         58.38         58.52         4.33 o
   3   8  14        227.74        222.09        13.94 o
   4   8  14         36.82         27.01         4.50 o
   5   8  14         23.10         21.96         3.90 o
  -5   9  14         10.82          6.21         3.44 o
  -4   9  14         66.19         63.07         8.95 o
  -3   9  14        128.03        143.55        10.00 o
  -2   9  14         54.44         69.15         5.93 o
  -1   9  14         23.89         15.72         3.71 o
   0   9  14         99.19        123.95         5.41 o
   1   9  14         21.46         18.83         3.24 o
   2   9  14         52.06         57.92         7.00 o
   3   9  14        125.50        126.61         7.96 o
   4   9  14         66.67         78.05         6.33 o
   5   9  14         10.78         10.75         3.19 o
  -4  10  14         21.95         29.86         5.52 o
  -3  10  14         74.46         62.13         9.66 o
  -2  10  14          5.31          2.88         2.01 o
  -1  10  14         67.97         71.67         5.36 o
   0  10  14        152.65        172.49         6.51 o
   1  10  14         69.38         64.20         9.11 o
   2  10  14          4.81          3.72         2.42 o
   3  10  14         73.40         68.18         7.94 o
   4  10  14         20.30         15.06         4.41 o
  -4  11  14         40.03         25.26         5.38 o
  -3  11  14         88.14         89.06        11.59 o
  -2  11  14         55.33         66.26         4.89 o
  -1  11  14        126.62        124.49         6.83 o
   0  11  14          0.13          1.12         2.62 o
   1  11  14        129.95        121.01         6.82 o
   2  11  14         53.72         58.00         5.19 o
   3  11  14         90.51         97.14        12.18 o
   4  11  14         39.63         50.54         6.51 o
  -3  12  14         12.88          3.96         4.18 o
  -2  12  14         27.56         30.34         3.89 o
  -1  12  14        142.48        170.16         7.74 o
   0  12  14        363.18        391.54        16.07 o
   1  12  14        143.22        151.24         7.70 o
   2  12  14         28.59         30.61         5.22 o
   3  12  14         12.68         14.11         4.32 o
  -2  13  14          7.33         11.63         2.80 o
  -1  13  14          8.58          9.66         3.37 o
   0  13  14         10.64          9.08         5.46 o
   1  13  14          9.97          6.67         4.47 o
   2  13  14          7.78          7.83         3.61 o
   0  14  14        147.88        160.19        13.15 o
   1   0  15          1.20          0.01         1.38 o
   2   0  15        330.10        321.45         9.97 o
   3   0  15         16.59          8.52         2.81 o
   4   0  15          6.92          2.71         2.34 o
   5   0  15         20.34         22.91         3.29 o
   6   0  15        129.95        188.47        15.21 o
  -6   1  15         47.10         43.96        11.35 o
  -5   1  15          9.78          8.30         2.70 o
  -4   1  15         12.81         14.13         3.08 o
  -3   1  15         73.21         72.32         5.87 o
  -2   1  15         63.59         58.63         4.65 o
  -1   1  15        404.00        366.42         8.75 o
   0   1  15         59.53         66.03         3.68 o
   1   1  15        401.48        345.13         9.08 o
   2   1  15         64.00         68.35         4.61 o
   3   1  15         78.65         90.65         5.55 o
   4   1  15         12.33          7.20         2.71 o
   5   1  15         11.72          9.90         3.72 o
   6   1  15         47.26         70.88         8.56 o
  -6   2  15        117.06        177.99        12.11 o
  -5   2  15         81.72         82.26         6.04 o
  -4   2  15        173.58        173.56        14.14 o
  -3   2  15         87.27         87.16         5.19 o
  -2   2  15        371.98        362.57        10.08 o
  -1   2  15        235.74        212.86         7.19 o
   0   2  15        216.24        214.80         6.79 o
   1   2  15        229.62        206.60         6.53 o
   2   2  15        364.47        354.89        10.73 o
   3   2  15         91.02         88.93         6.29 o
   4   2  15        172.60        178.20        12.28 o
   5   2  15         83.94         95.02         6.61 o
   6   2  15        117.30        141.86        11.12 o
  -6   3  15          7.64         18.86         3.46 o
  -5   3  15         24.01         20.34         3.76 o
  -4   3  15        420.15        423.02        12.79 o
  -3   3  15        105.83        107.44         5.79 o
  -2   3  15        258.57        241.19         8.63 o
  -1   3  15        149.63        135.56         5.08 o
   0   3  15         83.54         87.63         4.29 o
   1   3  15        146.38        125.80         5.02 o
   2   3  15        258.65        256.46        14.74 o
   3   3  15        105.78        103.31         6.21 o
   4   3  15        423.95        419.14        13.49 o
   5   3  15         21.80         24.74         5.74 o
   6   3  15          7.49          4.07         4.18 o
  -6   4  15         46.86         38.34         4.56 o
  -5   4  15         62.37         67.75         7.86 o
  -4   4  15          3.84          6.81         3.15 o
  -3   4  15        216.54        228.21         9.45 o
  -2   4  15        328.11        288.12        10.71 o
  -1   4  15        123.15        122.07         5.08 o
   0   4  15        220.85        225.24         7.24 o
   1   4  15        116.93        114.79         4.62 o
   2   4  15        323.26        298.20         9.09 o
   3   4  15        210.23        223.66         7.93 o
   4   4  15          3.75          7.17         2.97 o
   5   4  15         59.24         67.27         5.54 o
   6   4  15         46.84         53.26         5.00 o
  -5   5  15         15.06         13.87         3.37 o
  -4   5  15        140.04        144.54         8.81 o
  -3   5  15        141.22        144.88         7.77 o
  -2   5  15         22.87         20.60         3.69 o
  -1   5  15         43.87         41.64         3.37 o
   0   5  15        172.03        184.53         6.16 o
   1   5  15         43.46         37.57         3.17 o
   2   5  15         23.37         27.33         3.59 o
   3   5  15        140.79        150.71         7.78 o
   4   5  15        138.44        156.49         7.91 o
   5   5  15         14.51         11.02         3.38 o
  -5   6  15        129.95        172.26        12.16 o
  -4   6  15         35.47         34.93         5.37 o
  -3   6  15        278.52        299.48        12.91 o
  -2   6  15        104.77        108.03         6.17 o
  -1   6  15        559.98        557.58        12.67 o
   0   6  15         79.05         89.90         4.60 o
   1   6  15        563.38        546.07        11.96 o
   2   6  15        104.64        104.73         5.53 o
   3   6  15        274.26        312.12        11.72 o
   4   6  15         35.67         34.00         5.26 o
   5   6  15        126.30        165.83        10.61 o
  -5   7  15         35.10         28.89         4.72 o
  -4   7  15        172.69        209.72        10.11 o
  -3   7  15          2.44          2.10         2.81 o
  -2   7  15         50.08         49.86         5.18 o
  -1   7  15          5.23          6.44         2.08 o
   0   7  15          0.07          0.10         2.04 o
   1   7  15          5.07          5.25         2.08 o
   2   7  15         49.03         50.42         5.20 o
   3   7  15          2.26          2.98         3.04 o
   4   7  15        171.85        186.05        14.37 o
   5   7  15         35.69         37.10         5.02 o
  -5   8  15         38.24         29.57         5.22 o
  -4   8  15         13.13          1.09         3.43 o
  -3   8  15         28.02         30.48         4.78 o
  -2   8  15         57.30         53.46         5.67 o
  -1   8  15        113.13        119.26         6.27 o
   0   8  15        272.83        300.46         8.94 o
   1   8  15        116.04        107.24         5.27 o
   2   8  15         56.36         49.19         4.51 o
   3   8  15         26.01         28.06         4.60 o
   4   8  15         13.21          4.93         3.51 o
   5   8  15         37.80         35.82         6.76 o
  -4   9  15         15.82         16.36         4.98 o
  -3   9  15         89.50         84.31         7.78 o
  -2   9  15         32.30         19.99         4.08 o
  -1   9  15        345.37        371.42        12.44 o
   0   9  15         50.73         59.25         4.50 o
   1   9  15        348.10        354.10        10.73 o
   2   9  15         31.48         21.47         3.11 o
   3   9  15         86.20         89.52         7.36 o
   4   9  15         16.15         13.14         3.86 o
  -4  10  15          6.75          5.43         3.66 o
  -3  10  15         40.40         37.98         5.97 o
  -2  10  15         58.17         62.15         6.42 o
  -1  10  15          2.72          1.12         3.22 o
   0  10  15         10.97         10.94         2.77 o
   1  10  15          2.61          6.80         2.99 o
   2  10  15         60.06         69.64         4.99 o
   3  10  15         38.78         51.63        11.29 o
   4  10  15          6.90          6.25         3.66 o
  -3  11  15          8.14         11.55         5.69 o
  -2  11  15         26.27         13.77         2.78 o
  -1  11  15        106.08        111.73         7.10 o
   0  11  15         27.80         29.00         4.20 o
   1  11  15        107.92        124.81         6.92 o
   2  11  15         26.42         22.89         3.77 o
   3  11  15          9.46          7.43         3.78 o
  -2  12  15        244.40        284.02         9.76 o
  -1  12  15         21.58         27.76         4.41 o
   0  12  15         30.01         26.98         4.71 o
   1  12  15         21.69         14.11         4.10 o
   2  12  15        242.27        289.14        13.75 o
  -1  13  15        138.41        158.34         9.53 o
   0  13  15          6.60          9.10         4.39 o
   1  13  15        134.40        153.62         8.65 o
   0   0  16          3.81          8.46         2.91 o
   1   0  16        154.31        141.21         5.19 o
   2   0  16          0.16         -0.34         2.09 o
   3   0  16        171.00        165.77         9.71 o
   4   0  16        378.33        384.17        14.50 o
   5   0  16        140.06        144.94         8.84 o
   6   0  16         29.28         28.46         7.58 o
  -5   1  16         69.22         76.83         5.85 o
  -4   1  16        222.74        211.78        10.21 o
  -3   1  16        219.81        207.04         8.94 o
  -2   1  16        127.39        132.59         6.26 o
  -1   1  16         44.84         42.00         3.04 o
   0   1  16         91.85         74.61         4.31 o
   1   1  16         49.83         51.55         3.41 o
   2   1  16        124.72        113.13         5.97 o
   3   1  16        211.71        199.82         8.78 o
   4   1  16        219.69        222.07        10.34 o
   5   1  16         67.91         78.00         7.98 o
  -5   2  16         13.93         17.47         3.39 o
  -4   2  16         52.84         44.24         5.25 o
  -3   2  16         37.30         34.67         4.34 o
  -2   2  16         25.43         19.19         3.43 o
  -1   2  16          6.09          6.58         1.76 o
   0   2  16        132.12        124.60         5.13 o
   1   2  16          7.10          9.89         1.99 o
   2   2  16         26.34         23.18         3.63 o
   3   2  16         38.92         46.33         6.29 o
   4   2  16         47.94         50.21         5.40 o
   5   2  16         14.28         14.60         3.73 o
  -5   3  16          1.41         -1.75         2.45 o
  -4   3  16          5.91          1.65         3.91 o
  -3   3  16         41.93         45.36         4.93 o
  -2   3  16        208.28        207.55         8.82 o
  -1   3  16        162.58        157.29         5.59 o
   0   3  16         60.42         54.50         3.81 o
   1   3  16        155.51        136.86         5.42 o
   2   3  16        218.03        210.06         9.42 o
   3   3  16         45.72         43.19         4.62 o
   4   3  16          5.93         10.06         3.49 o
   5   3  16          1.71          6.79         4.28 o
  -5   4  16          7.94          6.43         3.37 o
  -4   4  16          1.45          2.90         2.71 o
  -3   4  16         30.18         24.10         3.99 o
  -2   4  16        221.39        208.84        10.50 o
  -1   4  16         53.16         44.51         5.06 o
   0   4  16          9.56          6.66         2.04 o
   1   4  16         49.56         35.36         3.20 o
   2   4  16        218.35        210.96         9.08 o
   3   4  16         28.98         23.53         3.71 o
   4   4  16          1.74          0.24         2.92 o
   5   4  16          7.99         10.45         3.49 o
  -5   5  16         98.78        107.82         7.34 o
  -4   5  16         33.55         39.51         7.34 o
  -3   5  16        239.19        225.00         9.81 o
  -2   5  16        153.28        156.04         7.89 o
  -1   5  16         44.09         40.93         3.85 o
   0   5  16         33.95         31.46         3.34 o
   1   5  16         44.86         41.33         3.56 o
   2   5  16        150.96        151.62         7.16 o
   3   5  16        236.22        220.06         8.98 o
   4   5  16         33.37         46.49         5.77 o
   5   5  16         99.02        116.81         9.21 o
  -5   6  16        133.23        169.58         8.81 o
  -4   6  16          9.74          3.65         3.35 o
  -3   6  16          0.72          1.27         2.97 o
  -2   6  16         95.45         95.65         6.74 o
  -1   6  16        265.18        262.74         8.28 o
   0   6  16         70.99         79.60         4.48 o
   1   6  16        256.54        256.80         7.77 o
   2   6  16         95.44         91.57         5.61 o
   3   6  16          0.62         -1.13         2.75 o
   4   6  16          9.58         12.04         4.00 o
   5   6  16        130.91        168.26        15.39 o
  -5   7  16         12.53          7.06         3.97 o
  -4   7  16          6.52          6.20         3.51 o
  -3   7  16          2.00         -0.15         2.80 o
  -2   7  16        114.63        121.11         7.05 o
  -1   7  16         33.58         30.25         3.29 o
   0   7  16        221.91        230.04         8.37 o
   1   7  16         33.77         30.65         3.32 o
   2   7  16        116.94        123.21         7.13 o
   3   7  16          1.78          3.45         2.97 o
   4   7  16          6.36          2.33         3.48 o
   5   7  16         12.22         11.64         4.01 o
  -4   8  16          0.37          3.17         3.32 o
  -3   8  16         33.96         30.28         4.63 o
  -2   8  16         75.81         68.29         6.12 o
  -1   8  16         90.27        108.68         6.30 o
   0   8  16          6.89          6.10         2.37 o
   1   8  16         93.32        106.24         7.44 o
   2   8  16         74.79         80.48         8.27 o
   3   8  16         31.61         29.55         5.07 o
   4   8  16          0.49         -0.11         3.11 o
  -4   9  16         15.83          4.08         3.56 o
  -3   9  16         43.14         29.73         5.58 o
  -2   9  16         39.19         35.15         5.22 o
  -1   9  16         16.99         15.00         3.11 o
   0   9  16        343.91        334.66         9.85 o
   1   9  16         16.53         15.93         3.20 o
   2   9  16         40.71         40.60         3.59 o
   3   9  16         44.09         32.96         5.22 o
   4   9  16         15.96          1.80         3.75 o
  -3  10  16          6.18          6.04         3.96 o
  -2  10  16         73.24         74.23         6.63 o
  -1  10  16         67.04         65.65         6.76 o
   0  10  16          2.29          3.92         2.59 o
   1  10  16         66.01         67.84         6.54 o
   2  10  16         72.76         62.29         5.00 o
   3  10  16          6.44          3.35         3.12 o
  -3  11  16         23.75         20.76         5.76 o
  -2  11  16         47.59         36.46         4.94 o
  -1  11  16        251.13        280.53        10.44 o
   0  11  16         29.00         26.51         4.36 o
   1  11  16        250.12        276.52        10.52 o
   2  11  16         49.56         41.44         5.33 o
   3  11  16         25.09         29.34         5.77 o
  -2  12  16          5.96          4.61         4.40 o
  -1  12  16          0.04         -2.71         3.64 o
   0  12  16        119.77        134.29         8.94 o
   1  12  16          0.07         -3.42         3.42 o
   2  12  16          6.43          3.41         2.97 o
   1   0  17          0.08          0.25         1.62 o
   2   0  17         32.32         35.76         4.48 o
   3   0  17         95.89        105.32         9.10 o
   4   0  17         10.23         20.09         4.30 o
   5   0  17          7.46          5.41         3.03 o
  -5   1  17         94.19        114.05        13.06 o
  -4   1  17         14.35          9.72         3.34 o
  -3   1  17          1.11         -0.75         2.39 o
  -2   1  17        105.87         97.57         6.94 o
  -1   1  17          2.69          0.03         1.67 o
   0   1  17        283.09        258.76         7.91 o
   1   1  17          1.66          1.85         1.60 o
   2   1  17        101.61         98.25         6.17 o
   3   1  17          1.55          1.40         2.70 o
   4   1  17         14.66         18.52         4.18 o
   5   1  17         98.01        117.93         7.23 o
  -5   2  17         26.87         31.64         4.18 o
  -4   2  17         25.01         17.15         3.94 o
  -3   2  17         85.38         94.31         7.12 o
  -2   2  17        301.56        300.34        12.25 o
  -1   2  17         29.99         25.64         2.64 o
   0   2  17          2.35          0.97         1.71 o
   1   2  17         31.74         31.71         2.96 o
   2   2  17        297.81        285.90        10.93 o
   3   2  17         82.14         82.14         6.29 o
   4   2  17         23.92         21.47         4.17 o
   5   2  17         26.82         30.04         4.47 o
  -5   3  17         49.24         47.49         5.91 o
  -4   3  17         82.43         90.78         8.93 o
  -3   3  17        208.38        214.38        10.44 o
  -2   3  17         17.19         15.34         3.40 o
  -1   3  17         89.18         87.18         4.30 o
   0   3  17         21.09         15.49         3.18 o
   1   3  17         93.35         90.16         4.42 o
   2   3  17         16.44         11.40         3.16 o
   3   3  17        208.20        219.13         9.53 o
   4   3  17         81.20         85.99        15.64 o
   5   3  17         52.05         52.18        13.37 o
  -5   4  17         42.00         54.69         6.81 o
  -4   4  17         70.85         65.32         7.49 o
  -3   4  17         40.89         52.43         5.18 o
  -2   4  17         22.03         14.73         3.37 o
  -1   4  17         21.16         15.65         2.47 o
   0   4  17         23.19         22.11         2.79 o
   1   4  17         19.42         18.43         2.66 o
   2   4  17         23.93         19.55         3.75 o
   3   4  17         39.55         42.17         4.86 o
   4   4  17         73.09         74.25         8.00 o
   5   4  17         43.81         47.46         8.26 o
  -5   5  17         48.56         31.40         6.17 o
  -4   5  17         34.07         33.94         5.30 o
  -3   5  17         71.46         71.89         6.23 o
  -2   5  17         23.11         16.98         3.48 o
  -1   5  17         54.19         52.05         4.79 o
   0   5  17        104.73        105.47         5.18 o
   1   5  17         56.98         52.25         3.94 o
   2   5  17         23.08         25.15         4.17 o
   3   5  17         69.34         64.85         6.35 o
   4   5  17         36.34         41.48         7.01 o
   5   5  17         48.23         41.60         8.44 o
  -4   6  17          6.30          7.52         3.63 o
  -3   6  17         35.80         35.31         5.11 o
  -2   6  17         22.07         13.93         3.98 o
  -1   6  17        352.02        377.69        10.65 o
   0   6  17          1.66          3.07         2.08 o
   1   6  17        359.37        381.82        10.91 o
   2   6  17         22.17         19.08         3.90 o
   3   6  17         37.84         40.73         7.83 o
   4   6  17          5.57          9.80         4.13 o
  -4   7  17         76.42         81.67         8.01 o
  -3   7  17          0.05         -1.31         3.08 o
  -2   7  17         23.14         15.34         3.78 o
  -1   7  17        124.90        143.99         8.03 o
   0   7  17         24.88         20.38         3.10 o
   1   7  17        125.13        127.08         6.30 o
   2   7  17         23.15         19.47         4.52 o
   3   7  17          0.05         -1.94         2.90 o
   4   7  17         81.51         79.87         7.71 o
  -4   8  17         28.02         20.72         5.82 o
  -3   8  17         57.83         52.63         6.45 o
  -2   8  17         28.05         22.98         4.51 o
  -1   8  17         16.43         14.69         3.84 o
   0   8  17         80.14         69.59         4.75 o
   1   8  17         18.55         18.81         3.09 o
   2   8  17         27.92         18.37         4.21 o
   3   8  17         59.14         64.80         7.01 o
   4   8  17         27.08         19.17         4.54 o
  -3   9  17         20.98         23.88         7.65 o
  -2   9  17         21.18         14.23         3.61 o
  -1   9  17         60.29         63.66         5.10 o
   0   9  17        456.09        519.64        26.06 o
   1   9  17         58.66         54.88         5.02 o
   2   9  17         22.72         12.98         5.00 o
   3   9  17         21.42         28.66         5.32 o
  -3  10  17         25.56         16.25         4.64 o
  -2  10  17         43.24         62.92         6.06 o
  -1  10  17         94.31        105.20         6.26 o
   0  10  17         30.23         15.46         4.11 o
   1  10  17         91.30         88.10         6.19 o
   2  10  17         41.47         52.72         5.91 o
   3  10  17         25.33         14.95         4.56 o
  -2  11  17        128.86        143.80         9.70 o
  -1  11  17         28.65         29.95         4.07 o
   0  11  17         28.56         28.95         5.51 o
   1  11  17         28.76         20.73         3.76 o
   2  11  17        125.81        131.12         9.64 o
   0  12  17         15.34         11.41        12.36 o
   0   0  18        605.84        597.16        52.77 o
   1   0  18          3.05          0.31         1.63 o
   2   0  18         43.75         31.91         4.93 o
   3   0  18          0.82          0.16         2.57 o
   4   0  18        311.04        357.92        18.06 o
   5   0  18         22.27         35.90         7.45 o
  -5   1  18          9.35          8.51         5.22 o
  -4   1  18         70.23         68.24         6.86 o
  -3   1  18        211.42        217.35        10.63 o
  -2   1  18        219.64        213.78        10.31 o
  -1   1  18        103.69        111.09         5.53 o
   0   1  18          8.42          5.32         2.12 o
   1   1  18        104.94        113.39         6.29 o
   2   1  18        219.00        207.59         9.33 o
   3   1  18        206.48        221.07        13.99 o
   4   1  18         74.21         76.54         6.90 o
   5   1  18          9.28          6.32         3.63 o
  -5   2  18         55.52         29.12         5.64 o
  -4   2  18         31.21         26.35         6.16 o
  -3   2  18        178.89        180.46         9.78 o
  -2   2  18          8.34         11.57         3.65 o
  -1   2  18         33.86         26.19         2.83 o
   0   2  18        182.50        188.05         6.80 o
   1   2  18         34.49         29.21         2.94 o
   2   2  18          9.31         10.55         3.31 o
   3   2  18        182.11        182.61         8.85 o
   4   2  18         32.35         44.73         5.99 o
   5   2  18         56.99         52.11        10.74 o
  -5   3  18        172.12        165.16        10.66 o
  -4   3  18        123.65        136.50         9.67 o
  -3   3  18         45.30         40.75         5.49 o
  -2   3  18         27.02         21.39         4.53 o
  -1   3  18        268.61        285.53         8.49 o
   0   3  18         40.58         45.95         4.00 o
   1   3  18        269.88        286.99         8.57 o
   2   3  18         29.59         26.24         4.27 o
   3   3  18         45.44         47.84         5.43 o
   4   3  18        123.32        134.19        13.10 o
   5   3  18        171.53        179.64        10.81 o
  -4   4  18        111.36        119.88        12.79 o
  -3   4  18         33.05         23.43         4.55 o
  -2   4  18         14.58         16.25         4.21 o
  -1   4  18        299.41        311.40         9.09 o
   0   4  18          6.14          6.12         2.21 o
   1   4  18        293.06        304.80         9.10 o
   2   4  18         16.22         12.67         3.87 o
   3   4  18         33.60         37.87         4.93 o
   4   4  18        113.76        113.89        10.26 o
  -4   5  18         26.75         23.49         5.88 o
  -3   5  18         17.47         23.41         4.57 o
  -2   5  18        235.11        254.18        10.88 o
  -1   5  18         37.99         34.58         3.98 o
   0   5  18         93.34         84.82         4.95 o
   1   5  18         35.65         33.86         3.49 o
   2   5  18        238.20        268.79        10.93 o
   3   5  18         17.59         14.80         4.02 o
   4   5  18         26.94         28.78         5.91 o
  -4   6  18         56.25         39.85         6.81 o
  -3   6  18         73.35         66.86         6.75 o
  -2   6  18        140.26        146.19         9.20 o
  -1   6  18        147.30        143.06         7.34 o
   0   6  18          0.82          0.74         2.21 o
   1   6  18        149.44        157.30         7.24 o
   2   6  18        143.21        147.85         8.33 o
   3   6  18         74.83         78.75         7.53 o
   4   6  18         55.70         52.81        11.33 o
  -4   7  18         51.51         57.57        12.65 o
  -3   7  18         10.77         10.37         3.95 o
  -2   7  18         57.21         58.79         6.16 o
  -1   7  18         62.36         55.08         6.95 o
   0   7  18          5.11         -1.05         2.31 o
   1   7  18         59.71         59.47         4.80 o
   2   7  18         59.60         58.36         7.55 o
   3   7  18         10.51         11.76         4.58 o
   4   7  18         50.20         49.07         9.63 o
  -3   8  18        170.53        213.41        10.74 o
  -2   8  18         21.34         17.33         4.33 o
  -1   8  18         28.02         31.74         4.60 o
   0   8  18         24.96         24.72         3.52 o
   1   8  18         25.89         27.34         3.81 o
   2   8  18         21.87         24.38         5.41 o
   3   8  18        170.74        212.32        16.77 o
  -3   9  18         82.44         90.77        10.50 o
  -2   9  18        108.33        117.57         8.96 o
  -1   9  18        262.44        273.49        12.02 o
   0   9  18        378.82        379.68        12.51 o
   1   9  18        264.86        270.39        10.90 o
   2   9  18        108.32        118.19         9.69 o
   3   9  18         82.53         90.56         8.80 o
  -2  10  18         11.59          6.78         3.39 o
  -1  10  18          7.10          5.71         2.95 o
   0  10  18         57.74         50.59         5.12 o
   1  10  18          6.08          1.50         2.71 o
   2  10  18         11.99          4.06         3.35 o
   0  11  18          6.79          9.42         4.12 o
   1   0  19        206.24        226.37         9.57 o
   2   0  19        180.43        205.00        10.32 o
   3   0  19         51.10         49.53         6.20 o
   4   0  19         36.68         26.92         6.45 o
  -4   1  19         82.74         91.56         8.94 o
  -3   1  19         87.71         95.27         7.68 o
  -2   1  19        177.15        193.56        10.11 o
  -1   1  19        104.93        105.10         6.61 o
   0   1  19         15.11         13.75         2.80 o
   1   1  19        107.45        106.37         6.54 o
   2   1  19        174.51        181.31         9.50 o
   3   1  19         87.28         90.64         6.77 o
   4   1  19         82.84         84.82         7.22 o
  -4   2  19         67.52         93.72        11.28 o
  -3   2  19          8.09          7.55         3.78 o
  -2   2  19        177.29        206.56        10.55 o
  -1   2  19        157.43        145.20         7.75 o
   0   2  19         24.85         19.92         3.35 o
   1   2  19        162.72        156.08         5.75 o
   2   2  19        177.34        204.52         9.44 o
   3   2  19          9.35          5.36         3.13 o
   4   2  19         69.01         68.93         9.79 o
  -4   3  19         44.98         41.69         8.89 o
  -3   3  19         64.94         66.73         6.68 o
  -2   3  19         96.04        109.28         8.12 o
  -1   3  19        134.90        135.08         7.53 o
   0   3  19          1.85         -1.48         1.86 o
   1   3  19        131.65        140.26         7.18 o
   2   3  19         93.30        110.43         7.06 o
   3   3  19         66.86         65.51         6.53 o
   4   3  19         46.76         43.16         6.56 o
  -4   4  19         36.06         31.65         7.15 o
  -3   4  19         24.69         25.11         4.98 o
  -2   4  19         84.04         87.75         9.74 o
  -1   4  19        123.87        129.06         6.99 o
   0   4  19        382.02        385.56        10.96 o
   1   4  19        123.81        133.17         5.60 o
   2   4  19         82.40         83.56         8.96 o
   3   4  19         25.10         24.09         4.34 o
   4   4  19         34.70         16.87         5.85 o
  -4   5  19         71.83         86.22         9.22 o
  -3   5  19         36.20         28.67         7.36 o
  -2   5  19         11.49         13.96         3.75 o
  -1   5  19         78.08         82.94         6.00 o
   0   5  19         61.67         66.83         5.34 o
   1   5  19         76.44         75.61         4.57 o
   2   5  19         11.91          7.02         3.58 o
   3   5  19         38.93         51.61         6.53 o
   4   5  19         72.29         76.77         8.56 o
  -3   6  19         62.88         56.90         6.34 o
  -2   6  19          3.71         -2.50         2.75 o
  -1   6  19         50.65         56.14         6.99 o
   0   6  19         43.61         38.99         3.99 o
   1   6  19         52.70         53.03         4.48 o
   2   6  19          3.96          0.29         3.24 o
   3   6  19         60.77         62.21         9.42 o
  -3   7  19         54.81         51.24         5.92 o
  -2   7  19         26.51         23.21         4.76 o
  -1   7  19         56.93         50.08         4.25 o
   0   7  19        519.76        516.21        17.43 o
   1   7  19         60.15         58.21         4.85 o
   2   7  19         26.26         27.75         7.02 o
   3   7  19         53.91         40.62         6.03 o
  -2   8  19         60.50         57.17         6.93 o
  -1   8  19         22.65         17.68         3.36 o
   0   8  19        125.23        143.99         7.02 o
   1   8  19         22.17         26.36         3.94 o
   2   8  19         61.23         58.33         7.89 o
  -2   9  19        115.06        145.02        17.24 o
  -1   9  19          7.82          8.19         2.95 o
   0   9  19          2.79          5.86         2.79 o
   1   9  19          8.63          4.56         3.04 o
   2   9  19        117.63        155.06        17.46 o
   0  10  19          1.50          0.79         3.45 o
   0   0  20          8.02          4.08         3.29 o
   1   0  20         50.83         62.45         5.84 o
   2   0  20         19.43         14.41         4.53 o
   3   0  20        106.57        141.98        13.97 o
   4   0  20         20.78         21.03         5.22 o
  -4   1  20        143.63        174.54        11.33 o
  -3   1  20        117.59        141.45         8.97 o
  -2   1  20         53.98         46.78         6.81 o
  -1   1  20         10.81          9.94         3.35 o
   0   1  20        243.62        262.22         9.09 o
   1   1  20         11.27         10.00         3.29 o
   2   1  20         54.52         46.36         6.02 o
   3   1  20        120.37        131.31        10.60 o
   4   1  20        143.96        152.56         9.63 o
  -4   2  20         32.63         24.02         5.62 o
  -3   2  20         41.46         44.76         6.11 o
  -2   2  20         50.10         43.74         5.97 o
  -1   2  20         67.09         66.55         6.10 o
   0   2  20        319.33        319.74        10.29 o
   1   2  20         67.64         65.37         5.99 o
   2   2  20         47.36         42.28         5.29 o
   3   2  20         42.11         50.62         5.88 o
   4   2  20         32.65         20.43         5.80 o
  -3   3  20         45.71         50.08         6.26 o
  -2   3  20          4.07          8.15         3.79 o
  -1   3  20        222.39        210.16         9.74 o
   0   3  20         19.48         18.06         3.60 o
   1   3  20        223.62        236.87         9.35 o
   2   3  20          3.69          3.56         3.04 o
   3   3  20         45.12         37.93         5.14 o
  -3   4  20         22.18         20.41         4.84 o
  -2   4  20         45.02         33.07         5.59 o
  -1   4  20         83.89         89.75         8.46 o
   0   4  20         15.40         16.87         2.79 o
   1   4  20         82.56         88.33         4.98 o
   2   4  20         46.49         46.77         5.66 o
   3   4  20         21.22         26.37         5.40 o
  -3   5  20        145.42        192.57        10.75 o
  -2   5  20          7.32          4.41         5.07 o
  -1   5  20         42.95         35.95         5.18 o
   0   5  20          2.92          3.97         2.46 o
   1   5  20         45.28         46.31         5.71 o
   2   5  20          6.77          1.54         3.57 o
   3   5  20        147.04        164.31        13.04 o
  -3   6  20         13.62         26.42         6.57 o
  -2   6  20        151.85        176.95        10.39 o
  -1   6  20         79.57         90.70         7.23 o
   0   6  20         38.91         40.26         4.21 o
   1   6  20         79.02         70.21         8.13 o
   2   6  20        150.93        167.37        10.23 o
   3   6  20         14.19         14.54         8.41 o
  -2   7  20         42.19         29.93         4.55 o
  -1   7  20        109.24        109.81         7.89 o
   0   7  20         97.96         85.59         5.62 o
   1   7  20        109.96        102.37         6.00 o
   2   7  20         40.60         36.49         5.85 o
  -1   8  20         15.81          8.95         3.28 o
   0   8  20         27.14         19.59         4.00 o
   1   8  20         14.60          6.13         2.81 o
   1   0  21        117.51        115.55         7.56 o
   2   0  21         12.58         12.62         4.17 o
   3   0  21         61.90         57.51         6.70 o
  -3   1  21         20.74         16.62         4.40 o
  -2   1  21        118.38        124.23         8.70 o
  -1   1  21         89.46         87.15         7.04 o
   0   1  21         20.25         13.83         3.02 o
   1   1  21         89.55         78.07        13.55 o
   2   1  21        115.91        134.33         8.88 o
   3   1  21         21.34         22.24         5.14 o
  -3   2  21        164.65        192.54        12.74 o
  -2   2  21         11.56          7.04         3.86 o
  -1   2  21          0.64         -1.70         3.17 o
   0   2  21         18.43         15.94         3.21 o
   1   2  21          0.69         -2.98         2.98 o
   2   2  21         12.06          8.57         4.07 o
   3   2  21        163.48        202.07        15.89 o
  -3   3  21         16.81         15.01         5.90 o
  -2   3  21         13.13         11.43         4.10 o
  -1   3  21        163.10        156.95         9.02 o
   0   3  21          1.93          1.76         2.50 o
   1   3  21        160.49        175.09         8.99 o
   2   3  21         12.98         13.41         4.03 o
   3   3  21         16.09         13.32         5.11 o
  -2   4  21        328.87        351.12        17.11 o
  -1   4  21         59.42         50.94         6.15 o
   0   4  21         84.16         84.47         5.76 o
   1   4  21         60.82         59.18         6.70 o
   2   4  21        329.87        371.52        14.01 o
   3   4  21         33.23         50.21        15.21 o
  -2   5  21         37.71         27.70         5.46 o
  -1   5  21         14.99          7.77         3.95 o
   0   5  21          0.07          2.85         2.60 o
   1   5  21         15.81         15.09         4.01 o
   2   5  21         38.57         36.94         8.13 o
  -2   6  21         14.84         26.07         6.02 o
  -1   6  21         70.19         73.40         6.82 o
   0   6  21        264.77        288.25        12.95 o
   1   6  21         69.71         52.26         6.26 o
   2   6  21         15.24         11.84         4.44 o
  -1   7  21          7.11          6.31         3.60 o
   0   7  21         19.35         19.88         3.26 o
   1   7  21          7.42          9.32         3.40 o
   0   0  22          0.21         -0.35         5.06 o
   1   0  22         78.51         91.76         7.38 o
   2   0  22         36.08         36.26         5.95 o
  -2   1  22          7.20          5.70         3.95 o
  -1   1  22         62.72         62.58         6.38 o
   0   1  22        171.66        179.76         7.63 o
   1   1  22         61.63         59.33        10.40 o
   2   1  22          7.10         12.00         7.99 o
  -2   2  22        134.31        147.66         9.52 o
  -1   2  22         12.72         16.89         4.57 o
   0   2  22          3.72          0.71         2.54 o
   1   2  22         13.44         20.67         5.02 o
   2   2  22        136.48        164.12        10.03 o
  -2   3  22         84.77         87.34         9.00 o
  -1   3  22         70.94         77.65         7.49 o
   0   3  22          9.35          6.90         3.19 o
   1   3  22         72.87         81.92         7.74 o
   2   3  22         84.99         80.55         7.85 o
  -1   4  22        348.82        373.16        15.85 o
   0   4  22         89.78         93.98         7.09 o
   1   4  22        350.22        411.07        23.85 o
  -1   5  22         50.28         55.53        25.96 o
   0   5  22          2.65          1.53         2.54 o
   1   5  22         48.34         68.90         7.51 o
   1   0  23         93.52         99.00        18.63 o
  -1   1  23         15.63         24.34        10.08 o
   0   1  23         28.51         39.36         6.29 o
   1   1  23         16.01         23.20        13.03 o
   0   2  23          5.15          9.02         3.25 o
                                                
